# Supplementary material for: Chemical proteomic identification of T-plastin as a novel host cell response factor in HCV infection
Source: Sci Rep. 2015 Apr 24;5:9773. doi: 10.1038/srep09773 (PMC4408979; doi:10.1038/srep09773)
Supplement: Supplementary Information — Supplementary Dataset I [file srep09773-s2.xls]

## Sheet: Fold change value of DEG541
TargetID	RefSeq_NM	GeneSymbol	Gene_ID	Huh7.5(HCV2a)/Huh75(control).fc	Huh7.5(HCV2a)/Huh75(control).volume	Huh7.5(HCV2a)/Huh75(control).LPE.stat	Huh7.5(HCV2a)/Huh75(control).adj.pval	Huh7.5(HCV2a)/Huh75(control).fc.sd	Huh75.mean	Huh7.5(HCV2a).mean	Huh75.sd	Huh7.5(HCV2a).sd	N_Huh75_1	N_Huh75_2	N_Huh7.5(HCV2a)_1	N_Huh7.5(HCV2a)_2	Huh75_1.AVG_Signal	Huh75_2.AVG_Signal	Huh7.5(HCV2a)_1.AVG_Signal	Huh7.5(HCV2a)_2.AVG_Signal	Huh75_1.Detection.Pval	Huh75_2.Detection.Pval	Huh7.5(HCV2a)_1.Detection.Pval	Huh7.5(HCV2a)_2.Detection.Pval	fail.count	SYMBOL2	SEARCH_KEY	ILMN_GENE	CHROMOSOME	DEFINITION	SYNONYMS	Panther_Function	Panther_Process	ProbeID_2	SOURCE	TRANSCRIPT	SOURCE_REFERENCE_ID	REFSEQ_ID	UNIGENE_ID	GI	PROTEIN_PRODUCT	ARRAY_ADDRESS_ID	PROBE_TYPE	PROBE_START	PROBE_SEQUENCE	PROBE_CHR_ORIENTATION	PROBE_COORDINATES	CYTOBAND	ONTOLOGY_COMPONENT
ILMN_1758816	NM_003360.2	UGT8	7368	-2	8.21452	-7.54816	1.84378e-12	0.0398713	8.72972	7.72972	0.00368814	0.0397004	8.73233	8.72711	7.70165	7.75779	413.502	423.496	205.059	222.879	0	0	0.0025974	0.0025974	0	UGT8	NM_003360.2	UGT8	4	Homo sapiens UDP glycosyltransferase 8 (UDP-galactose ceramide galactosyltransferase) (UGT8), mRNA.	CGT	Transferase -> Glycosyltransferase	Carbohydrate metabolism -> Other polysaccharide metabolism;Lipid, fatty acid and steroid metabolism -> Steroid metabolism -> Steroid hormone metabolism	1580196	RefSeq	ILMN_163174	NM_003360.2	NM_003360.2		40254470	NP_003351.2	1580196	S	1880	TGGAGCCCATCACCTACGTGCCGCTGTCCATCAGATCTCCTTTTGTCAGT	+	115816633-115816682	4q26b	Double layer of lipid molecules that encloses all cells, and, in eukaryotes, many organelles; may be a single or double lipid bilayer; also includes associated proteins [goid 16020] [evidence IEA]; Penetrating at least one phospholipid bilayer of a membrane. May also refer to the state of being buried in the bilayer with no exposure outside the bilayer. When used to describe a protein, indicates …
ILMN_1786598	NM_021110.1	COL14A1	7373	-2.00625	7.97264	-7.58362	1.41864e-12	0.222054	8.49069	7.48619	0.187039	0.119686	8.35843	8.62295	7.40156	7.57082	319.246	392.466	168.262	194.128	0	0	0.0155844	0.0025974	0	COL14A1	NM_021110.1	COL14A1	8	Homo sapiens collagen, type XIV, alpha 1 (COL14A1), mRNA.	UND	Extracellular matrix -> Extracellular matrix structural protein	Signal transduction -> Cell communication;Cell adhesion;Developmental processes -> Mesoderm development -> Skeletal development;Cell structure and motility -> Cell structure	3800010	RefSeq	ILMN_175659	NM_021110.1	NM_021110.1		55743095	NP_066933.1	3800010	S	5740	CTACTTTTGGGGGGCAGGGCTCATTTCAGCAGCCTAAATCTCCTCCTTGG	+	121293217-121293266	8q24.12c	The space external to the outermost structure of a cell. For cells without external protective or external encapsulating structures this refers to space outside of the plasma membrane. This term covers the host cell environment outside an intracellular parasite [goid 5576] [evidence IEA]; Any of the various assemblies in which collagen chains form a left-handed triple helix; may assemble into hig…
ILMN_1798679	NM_001012302.2	ANO9	338440	2.00455	7.03873	7.61443	1.12753e-12	0.0616939	6.55494	7.55822	0.0567897	0.0241054	6.51478	6.5951	7.57526	7.54117	92.3323	95.8201	188.542	190.025	0.938961	0.901299	0.0025974	0.0025974	2	ANO9	NM_001012302.1	ANO9	11	Homo sapiens anoctamin 9 (ANO9), mRNA.	TP53I5; PIG5	Molecular function unclassified	Biological process unclassified	5720373	RefSeq	ILMN_17016	NM_001012302.2	NM_001012302.2		145611445	NP_001012302.2	5720373	A	2267	CCTCAGTCGGTGAAGAACAAGGTTCTGGAGGTGAAGTACCAGAGGCTGCG	-	420743-420792	11p15.5d
ILMN_1751586	XR_001073.1	AQP7P2	389756	2.00318	7.54485	7.66471	7.80856e-13	0.0913979	7.06033	8.06262	0.0814915	0.0413849	7.0027	7.11795	8.03335	8.09188	128.704	137.906	256.331	280.781	0.279221	0.146753	0.0012987	0	2	AQP7P2	XR_001073.1	AQP7P2	9	PREDICTED: Homo sapiens aquaporin 7 pseudogene 2, transcript variant 1 (AQP7P2), misc RNA.				5720246	RefSeq	ILMN_38291	XR_001073.1	XR_001073.1		89029564		5720246	I	2879	AGGAGTCAGAAATGGCTTCCGGTTTCCAGCTTGGGCCCGGGGATTGGAGA	-	68922215-68922264	9q12i	Double layer of lipid molecules that encloses all cells, and, in eukaryotes, many organelles; may be a single or double lipid bilayer; also includes associated proteins [goid 16020] [evidence IEA]
ILMN_1711408	NM_001153.2	ANXA4	307	-2.02202	7.82214	-7.67662	7.12397e-13	0.109879	8.34651	7.33071	0.106186	0.0282468	8.42159	8.27142	7.31074	7.35069	333.807	305.925	158.388	165.186	0	0	0.0207792	0.0155844	0	ANXA4	NM_001153.2	ANXA4	2	Homo sapiens annexin A4 (ANXA4), mRNA.	DKFZp686H02120; MGC75105; PIG28; ANX4	Transfer/carrier protein;Select calcium binding protein -> Annexin	Lipid, fatty acid and steroid metabolism	3440079	RefSeq	ILMN_23425	NM_001153.2	NM_001153.2		4809272	NP_001144.1	3440079	S	1471	CCGGTCAGTAAGAATGCCCATCCAGTTTTCTATATTTCATAGTCAAAGCC	+	69906610-69906659	2p14a	All of the contents of a cell excluding the plasma membrane and nucleus, but including other subcellular structures [goid 5737] [pmid 16130169] [evidence TAS]; Any of the various filamentous elements that form the internal framework of cells, and typically remain after treatment of the cells with mild detergent to remove membrane constituents and soluble components of the cytoplasm. The term embr…
ILMN_1710303	NM_031421.2	TTC25	83538	2.00342	7.72685	7.71608	5.30301e-13	0.157783	7.24186	8.24433	0.12958	0.0900247	7.15023	7.33348	8.18067	8.30798	142.251	160.356	283.199	329.902	0.11039	0.0181818	0	0	2	TTC25	NM_031421.1	TTC25	17	Homo sapiens tetratricopeptide repeat domain 25 (TTC25), mRNA.	DKFZP434H0115	Molecular function unclassified	Biological process unclassified	7550021	RefSeq	ILMN_14828	NM_031421.2	NM_031421.2		134152711	NP_113609.1	7550021	S	2110	GCCATCGGTAGAGATGAGGATCAGGAAGCTGGTGTTCAGAGGGATCATGG	+	37371029-37371078	17q21.2b	All of the contents of a cell excluding the plasma membrane and nucleus, but including other subcellular structures [goid 5737] [pmid 11256614] [evidence IDA]
ILMN_3210491	XR_017334.2	LOC389049	389049	-2.01647	8.73218	-7.75858	3.83082e-13	0.162258	9.25274	8.24091	0.148443	0.0655168	9.35771	9.14778	8.28724	8.19458	642.259	571.62	304.471	303.267	0	0	0	0	0	LOC389049	XR_017334.2	LOC389049	2	PREDICTED: Homo sapiens misc_RNA (LOC389049), miscRNA.				4390367	RefSeq	ILMN_164991	XR_017334.2	XR_017334.2		169163051		4390367	A	1005	GTACCAGCTGGACCTGCCCAAGGCCAAAGGCTCTGTGGATAGCAACTGGA	-	132197367-132197416	2q21.1d
ILMN_1788131	NM_057157.1	CYP26A1	1592	-2.04636	7.96359	-7.79858	2.84338e-13	0.26525	8.49685	7.46379	0.239376	0.114266	8.66612	8.32759	7.54459	7.38299	395.511	319.244	184.642	169.181	0	0	0.0025974	0.0116883	0	CYP26A1	NM_057157.1	CYP26A1	10	Homo sapiens cytochrome P450, family 26, subfamily A, polypeptide 1 (CYP26A1), transcript variant 2, mRNA.	CP26; P450RAI1; CYP26; P450RAI	Oxidoreductase -> Oxygenase	Lipid, fatty acid and steroid metabolism -> Steroid metabolism;Electron transport;Coenzyme and prosthetic group metabolism -> Vitamin metabolism	5270072	RefSeq	ILMN_27300	NM_057157.1	NM_057157.1		16933527	NP_476498.1	5270072	A	1599	CCAGTCCCACCGTGTATCCTGTGGACAATCTCCCTGCAAGATTCACCCAT	+	94826985-94827034	10q23.33a	The irregular network of unit membranes, visible only by electron microscopy, that occurs in the cytoplasm of many eukaryotic cells. The membranes form a complex meshwork of tubular channels, which are often expanded into slitlike cavities called cisternae. The ER takes two forms, rough (or granular), with ribosomes adhering to the outer surface, and smooth (with no ribosomes attached) [goid 5783…
ILMN_1899404	AK000776			-2.05617	8.35737	-7.85882	1.79206e-13	0.130048	8.89351	7.85355	0.0139378	0.129299	8.90336	8.88365	7.76212	7.94498	466.134	473.391	213.975	254.376	0	0	0.0012987	0.0012987	0		Hs.128753	HS.128753	1	Homo sapiens cDNA FLJ20769 fis, clone COL06674				4070630	Unigene	ILMN_76686	Hs.128753		Hs.128753	7021073		4070630	S	513	GCCTTAGTGGGAGGTTTCAAATGTGCAGCTCATGGCATTTACCTGCCGAC	+	64418408-64418457
ILMN_1799487	NM_001079691.1	N4BP2L1	90634	2.03936	7.55968	7.869	1.64667e-13	0.0613048	7.06309	8.0912	0.0600134	0.0125171	7.02065	7.10552	8.08235	8.10005	130.23	136.703	264.93	282.615	0.25974	0.163636	0.0012987	0	2	N4BP2L1	NM_052818.1	N4BP2L1	13	Homo sapiens NEDD4 binding protein 2-like 1 (N4BP2L1), transcript variant 2, mRNA.	CG018	Molecular function unclassified	Biological process unclassified	620112	RefSeq	ILMN_182459	NM_001079691.1	NM_001079691.1		119226226	NP_001073159.1	620112	S	1662	GTCGGCAGCTCAAATGTTTGGGAGTGCAAGAAATTAGGCACCCCAGGATA	-	32976187-32976236	13q13.1a
ILMN_2306066	NM_004960.2	FUS	2521	-2.07169	8.04875	-7.92861	1.05819e-13	0.0416808	8.59129	7.54048	0.0274938	0.0313269	8.61073	8.57185	7.56263	7.51833	378.791	378.296	187.037	186.835	0	0	0.0025974	0.0025974	0	FUS	NM_004960.2	FUS	16	Homo sapiens fusion (involved in t(12;16) in malignant liposarcoma) (FUS), transcript variant 1, mRNA.	FUS1; FUS-CHOP; hnRNP-P2; TLS/CHOP; TLS; CHOP	Transcription factor -> Other transcription factor;Nucleic acid binding -> mRNA processing factor -> mRNA splicing factor;Nucleic acid binding -> Other DNA-binding protein	Neuronal activities;Oncogenesis	6130161	RefSeq	ILMN_22748	NM_004960.2	NM_004960.2		58218971	NP_004951.1	6130161	A	1907	CAGATTACCCTGCCCAGCAGGAACTGGAATACAGTGTTCGGGGAGAAGGC	+	31110503-31110552	16p11.2c	The living contents of a cell; the matter contained within (but not including) the plasma membrane, usually taken to exclude large vacuoles and masses of secretory or ingested material. In eukaryotes it includes the nucleus and cytoplasm [goid 5622] [evidence IEA]; A membrane-bounded organelle of eukaryotic cells in which chromosomes are housed and replicated. In most cells, the nucleus contains …
ILMN_1719988	NM_002108.2	HAL	3034	2.05156	7.6564	7.96298	8.58657e-14	0.205412	7.15557	8.19229	0.202046	0.0370361	7.29844	7.0127	8.1661	8.21848	157.141	128.104	280.621	308.544	0.0168831	0.280519	0	0	1	HAL	NM_002108.2	HAL	12	Homo sapiens histidine ammonia-lyase (HAL), mRNA.	HSTD; histidase; HIS	Molecular function unclassified	Biological process unclassified	6960274	RefSeq	ILMN_177429	NM_002108.2	NM_002108.2		4809282	NP_002099.1	6960274	S	2301	GGGCAGTCAGTTTAGCACAAAGCAATACTAGGCTGAAGGAGAGACCTGAG	-	96367930-96367979	12q23.1a	That fraction of cells, prepared by disruptive biochemical methods, that is soluble in water [goid 5625] [evidence IEA]; All of the contents of a cell excluding the plasma membrane and nucleus, but including other subcellular structures [goid 5737] [evidence IEA]; That part of the cytoplasm that does not contain membranous or particulate subcellular components [goid 5829] [pmid 15806399] [evidenc…
ILMN_1791280	NM_014365.2	HSPB8	26353	2.05293	7.74437	7.99986	6.49299e-14	0.122099	7.24289	8.28058	0.114	0.0437287	7.3235	7.16228	8.24966	8.3115	159.667	142.078	296.7	330.813	0.012987	0.112987	0	0	1	HSPB8	NM_014365.2	HSPB8	12	Homo sapiens heat shock 22kDa protein 8 (HSPB8), mRNA.	HMN2; E2IG1; HMN2A; H11; DHMN2; HSP22; CMT2L	Chaperone -> Other chaperones	Protein metabolism and modification -> Protein folding;Immunity and defense -> Stress response	6180259	RefSeq	ILMN_22076	NM_014365.2	NM_014365.2		38016940	NP_055180.1	6180259	S	1819	GTCTCCAGACAGCTCCATCAGGAACCAAGCAAAGGCCAGATAGCCTGACA	+	118116751-118116800	12q24.23b	The part of a cell or its extracellular environment in which a gene product is located. A gene product may be located in one or more parts of a cell and its location may be as specific as a particular macromolecular complex, that is, a stable, persistent association of macromolecules that function together [goid 5575] [evidence ND ]; The living contents of a cell; the matter contained within (but…
ILMN_1755134	NM_002154.3	HSPA4	3308	-2.00455	9.16415	-8.073	3.40591e-14	0.0275307	9.67951	8.67623	0.0058792	0.0268956	9.67535	9.68367	8.65721	8.69525	803.288	832.965	386.753	426.41	0	0	0	0	0	HSPA4	NM_198431.1	HSPA4	5	Homo sapiens heat shock 70kDa protein 4 (HSPA4), mRNA.	HS24/P52; MGC131852; APG-2; hsp70RY; hsp70; RY	Chaperone -> Hsp 70 family chaperone	Protein metabolism and modification -> Protein folding	2140711	RefSeq	ILMN_166427	NM_002154.3	NM_002154.3		38327038	NP_002145.3	2140711	A	3245	CCCTCTTTGTGAGGGCTGGAGCATGGCACGGCATGGATTAACACGGCAGA	+	132437567-132437570:132437584-132437629	5q31.1c	All of the contents of a cell excluding the plasma membrane and nucleus, but including other subcellular structures [goid 5737] [evidence NAS]
ILMN_1656904	NM_003038.2	SLC1A4	6509	2.00659	8.48104	8.07352	3.31129e-14	0.102798	7.99353	8.99828	0.0991101	0.0272881	8.06362	7.92345	8.97899	9.01758	260.815	240.8	479.584	533.086	0.0012987	0.0025974	0	0	0	SLC1A4	NM_003038.2	SLC1A4	2	Homo sapiens solute carrier family 1 (glutamate/neutral amino acid transporter), member 4 (SLC1A4), mRNA.	SATT; ASCT1	Transporter -> Other transporter	Amino acid metabolism -> Amino acid transport;Transport -> Amino acid transport;Signal transduction -> Cell communication -> Ligand-mediated signaling;Transport -> Ion transport;Neuronal activities -> Synaptic transmission	6350392	RefSeq	ILMN_12585	NM_003038.2	NM_003038.2		21314631	NP_003029.2	6350392	S	4244	TTCCGAGAGTGTGCAGGTGGCCCTTCCCCTTGGAGGCGAGAAGAGAGAAT	+	65104245-65104294	2p14c	A cytoskeletal structure that forms a distinct elongated structure, characteristically 10 nm in diameter, that occurs in the cytoplasm of eukaryotic cells. Intermediate filaments form a fibrous system, composed of chemically heterogeneous subunits and involved in mechanically integrating the various components of the cytoplasmic space. Intermediate filaments may be divided into five chemically di…
ILMN_1666503	NM_015689.2	DENND2A	27147	2.04062	8.11617	8.09818	3.31129e-14	0.0523066	7.61796	8.64697	0.0512406	0.0105062	7.58173	7.65419	8.6544	8.63954	188.524	200.282	386.181	411.988	0.0038961	0.0025974	0	0	0	DENND2A	NM_015689.2	DENND2A	7	Homo sapiens DENN/MADD domain containing 2A (DENND2A), mRNA.	KIAA1277; FAM31D	Molecular function unclassified	Oncogenesis -> Tumor suppressor	6100072	RefSeq	ILMN_7666	NM_015689.2	NM_015689.2		58866696	NP_056504.2	6100072	S	3635	AGAAAGGGAGCCCGAGACCAGGCGTGTCGCCGACATGCAAATGGGTTGTT	-	139864739-139864788	7q34c
ILMN_1669631	NM_000824.2	GLRB	2743	2.00136	8.61989	8.09439	3.31129e-14	0.0417196	8.13391	9.13489	0.00838901	0.0408675	8.12798	8.13984	9.10599	9.16379	272.144	279.606	523.563	587.797	0.0012987	0	0	0	0	GLRB	NM_000824.2	GLRB	4	Homo sapiens glycine receptor, beta (GLRB), mRNA.		Receptor -> Ligand-gated ion channel -> Other ligand-gated ion channel;Ion channel -> Ligand-gated ion channel -> Other ligand-gated ion channel	Signal transduction -> Cell communication -> Ligand-mediated signaling;Transport -> Ion transport -> Anion transport;Neuronal activities -> Synaptic transmission -> Nerve-nerve synaptic transmission	60603	RefSeq	ILMN_169677	NM_000824.2	NM_000824.2		24431943	NP_000815.1	60603	S	1515	GCCTCCCCCTGCGAAACCTGTTATTCCAACAGCAGCAAAGCGAATTGATC	+	158311210-158311259	4q32.1c-q32.1d	The membrane surrounding a cell that separates the cell from its external environment. It consists of a phospholipid bilayer and associated proteins [goid 5886] [evidence IEA]; Penetrating at least one phospholipid bilayer of a plasma membrane. May also refer to the state of being buried in the bilayer with no exposure outside the bilayer [goid 5887] [pmid 8717357] [evidence NAS]; A specialized r…
ILMN_1668946	NM_005709.2	USH1C	10083	-2.09164	8.54057	-8.0815	3.20701e-14	0.0579922	9.08946	8.02483	0.0199882	0.0544386	9.1036	9.07533	7.98633	8.06332	537.113	542.615	248.311	275.893	0	0	0.0012987	0	0	USH1C	NM_005709.2	USH1C	11	Homo sapiens Usher syndrome 1C (autosomal recessive, severe) (USH1C), transcript variant 1, mRNA.	PDZ-73; PDZ-45; ush1cpst; NY-CO-37; AIE-75; PDZ73; PDZ-73/NY-CO-38; NY-CO-38; DFNB18	Cytoskeletal protein	Biological process unclassified	5900730	RefSeq	ILMN_30277	NM_005709.2	NM_005709.2		71480163	NP_005700.2	5900730	I	1320	ATGATCAGGGAGTGGAACCTGAGCTCGAGCCCGCAGATGACCTGGATGGA	-	17495547-17495596	11p15.1d	The outer segment of a vertebrate photoreceptor that contains discs of photoreceptive membranes [goid 1750] [evidence IEA]; The inner segment of a vertebrate photoreceptor containing mitochondria, ribosomes and membranes where opsin molecules are assembled and passed to be part of the outer segment discs [goid 1917] [evidence IEA]; All of the contents of a cell excluding the plasma membrane and n…
ILMN_1729455	NM_004434.2	EML1	2009	-2.09176	8.57939	-8.09446	2.88653e-14	0.0374609	9.12825	8.06353	0.0105261	0.0359516	9.12081	9.1357	8.03811	8.08896	544.66	565.15	257.229	280.296	0	0	0.0012987	0	0	EML1	NM_004434.2	EML1	14	Homo sapiens echinoderm microtubule associated protein like 1 (EML1), transcript variant 2, mRNA.	ELP79; EMAPL; EMAP; HuEMAP; FLJ45033	Molecular function unclassified	Biological process unclassified	1170093	RefSeq	ILMN_8689	NM_004434.2	NM_004434.2		56790929	NP_004425.2	1170093	A	3494	CCAAGGGCAGCTGCTTTTCCTGTCTTTTGTGCATGGGCGACCCATTACAG	+	99477179-99477228	14q32.2b	All of the contents of a cell excluding the plasma membrane and nucleus, but including other subcellular structures [goid 5737] [evidence IEA]; Any of the long, generally straight, hollow tubes of internal diameter 12-15 nm and external diameter 24 nm found in a wide variety of eukaryotic cells; each consists (usually) of 13 protofilaments of polymeric tubulin, staggered in such a manner that the…
ILMN_1657868	NM_012240.1	SIRT4	23409	2.0424	8.19305	8.1483	2.23809e-14	0.105642	7.6941	8.72436	0.0169226	0.104277	7.70607	7.68213	8.65063	8.7981	204.55	204.303	385.343	459.666	0.0025974	0.0025974	0	0	0	SIRT4	NM_012240.1	SIRT4	12	Homo sapiens sirtuin (silent mating type information regulation 2 homolog) 4 (S. cerevisiae) (SIRT4), mRNA.	MGC130047; MGC130046; MGC57437; SIR2L4; sirtuin 4	Nucleic acid binding -> Chromatin/chromatin-binding protein;Hydrolase -> Deacetylase	Nucleoside, nucleotide and nucleic acid metabolism -> mRNA transcription -> mRNA transcription regulation;Nucleoside, nucleotide and nucleic acid metabolism -> Chromatin packaging and remodeling	4570131	RefSeq	ILMN_1274	NM_012240.1	NM_012240.1		6912661	NP_036372.1	4570131	S	924	TCTCGTTGTGGAGAGTTGCTGCCTTTGATAGACCCATGCTGACCACAGCC	+	119235181-119235222:119235223-119235230	12q24.31a	Any protein complex that mediates changes in chromatin structure that result in transcriptional silencing [goid 5677] [evidence IEA]
ILMN_1704446	NR_003083.2	SLC6A10P	386757	2.04945	8.07334	8.12697	2.23809e-14	0.124868	7.5723	8.60753	0.0345959	0.11998	7.54783	7.59676	8.69237	8.52269	184.569	191.763	396.483	380.637	0.00519481	0.0025974	0	0	0	SLC6A10P	NM_198857.1	SLC6A10P	16	Homo sapiens solute carrier family 6 (neurotransmitter transporter, creatine), member 10 (pseudogene) (SLC6A10P) on chromosome 16.	CT-2; CT2; FLJ43855; SLC6A10pB; SLC6A10			7610615	RefSeq	ILMN_172848	NR_003083.2	NR_003083.2		141802548		7610615	A	3685	GTCCCGAGACGGCTGAGTGACCCCAAGAAAGGCTTCCCTGACACCCGGAC	-	32888901-32888950	16p11.2b
ILMN_1753950	NM_182976.1	ZNF326	284695	-2.09038	8.75057	-8.16465	1.64744e-14	0.155139	9.2986	8.23484	0.137201	0.0724152	9.39562	9.20158	8.28604	8.18363	659.105	593.899	303.967	301.12	0	0	0	0	0	ZNF326	NM_182976.1	ZNF326	1	Homo sapiens zinc finger protein 326 (ZNF326), transcript variant 1, mRNA.	FLJ20403; dJ871E2.1; ZAN75; Zfp326; MGC61591	Miscellaneous function -> Other miscellaneous function protein	Protein targeting and localization -> Other protein targeting and localization;Cell cycle -> Mitosis -> Chromosome segregation	3830370	RefSeq	ILMN_20165	NM_182976.1	NM_182976.1		33946296	NP_892021.1	3830370	I	645	GTAGGCTCTCGGGGGAGAGGAACGCCTGCTTATCCTGAAAGTACGTTTGG	+	90245790-90245839	1p22.2b	A membrane-bounded organelle of eukaryotic cells in which chromosomes are housed and replicated. In most cells, the nucleus contains all of the cell's chromosomes except the organellar chromosomes, and is the site of RNA synthesis and processing. In some species, or in specialized cell types, RNA metabolism or DNA replication may be absent [goid 5634] [evidence IEA]; The living contents of a cell…
ILMN_1716019	NM_138328.2	RHBDL3	162494	-2.12203	8.21766	-8.1886	1.35789e-14	0.0794416	8.77828	7.69284	0.0594273	0.0527196	8.8203	8.73626	7.73011	7.65556	439.665	426.8	209.178	206.244	0	0	0.0025974	0.0025974	0	RHBDL3	NM_138328.2	RHBDL3	17	Homo sapiens rhomboid, veinlet-like 3 (Drosophila) (RHBDL3), mRNA.	RHBDL4; FLJ45582; MGC119300; MGC119301; VRHO	Protease -> Serine protease	Protein metabolism and modification -> Proteolysis	3370725	RefSeq	ILMN_7496	NM_138328.2	NM_138328.2		75750481	NP_612201.1	3370725	S	4467	CGGTTCTCCTCTGCCTTAAAAACAGTGCCCAACAGTGAACTGCCCCTCCG	+	27675599-27675648	17q11.2d	Penetrating at least one phospholipid bilayer of a membrane. May also refer to the state of being buried in the bilayer with no exposure outside the bilayer. When used to describe a protein, indicates that all or part of the peptide sequence is embedded in the membrane [goid 16021] [evidence IEA]; Double layer of lipid molecules that encloses all cells, and, in eukaryotes, many organelles; may be…
ILMN_1727091	NM_138326.2	ACMSD	130013	-2.12197	7.96135	-8.19188	1.32287e-14	0.110897	8.52253	7.43712	0.0942283	0.0584739	8.4559	8.58916	7.47847	7.39578	340.712	382.881	176.707	170.797	0	0	0.00909091	0.00909091	2	ACMSD	NM_138326.1	ACMSD	2	Homo sapiens aminocarboxymuconate semialdehyde decarboxylase (ACMSD), mRNA.		Molecular function unclassified	Biological process unclassified	7040450	RefSeq	ILMN_21475	NM_138326.2	NM_138326.2		109715855	NP_612199.2	7040450	S	928	TTTGGGAACCGATTACCCCTTTCCACTAGGTGAGCTGGAACCTGGGAAAC	+	135372392-135372441	2q21.3a	That part of the cytoplasm that does not contain membranous or particulate subcellular components [goid 5829] [pmid 12140278] [evidence IDA]
ILMN_1653711	NM_001466.2	FZD2	2535	2.09582	7.55473	8.17474	1.14714e-14	0.143513	7.03981	8.10732	0.0427279	0.137005	7.07002	7.0096	8.01045	8.2042	134.672	127.815	251.764	305.38	0.190909	0.287013	0.0012987	0	2	FZD2	NM_001466.2	FZD2	17	Homo sapiens frizzled homolog 2 (Drosophila) (FZD2), mRNA.		Molecular function unclassified	Biological process unclassified	5720180	RefSeq	ILMN_12499	NM_001466.2	NM_001466.2		5922012	NP_001457.1	5720180	S	1774	TGGAGGAAGTTCTACACTCGCCTCACCAACAGCCGACACGGTGAGACCAC	+	39992224-39992273	17q21.31c	Penetrating at least one phospholipid bilayer of a plasma membrane. May also refer to the state of being buried in the bilayer with no exposure outside the bilayer [goid 5887] [pmid 8626800] [evidence TAS]; Double layer of lipid molecules that encloses all cells, and, in eukaryotes, many organelles; may be a single or double lipid bilayer; also includes associated proteins [goid 16020] [evidence …
ILMN_1658289	NM_032118.2	WDR54	84058	2.01168	8.95832	8.24773	1.14714e-14	0.0705925	8.4683	9.4767	0.0705273	0.00303315	8.51817	8.41843	9.47884	9.47456	355.289	339.87	669.697	726.386	0	0	0	0	0	WDR54	NM_032118.2	WDR54	2	Homo sapiens WD repeat domain 54 (WDR54), mRNA.	FLJ12953	Molecular function unclassified	Biological process unclassified	2030148	RefSeq	ILMN_24792	NM_032118.2	NM_032118.2		31982913	NP_115494.1	2030148	S	992	GTGATTCCTCAGGCAACTCCTTTGCTGTGACTGGCTATGACCTTGCGGAG	+	74506263-74506312	2p13.1b
ILMN_1669390	NM_006663.2	PPP1R13L	10848	2.01072	9.15541	8.2806	1.14714e-14	0.125236	8.66541	9.67312	0.0933359	0.0835015	8.7314	8.59941	9.61407	9.73216	412.951	385.743	735.754	874.617	0	0	0	0	0	PPP1R13L	NM_006663.2	PPP1R13L	19	Homo sapiens protein phosphatase 1, regulatory (inhibitor) subunit 13 like (PPP1R13L), mRNA.	IASPP; RAI; iASPP gene; NKIP1	Select regulatory molecule	Apoptosis;Cell cycle -> Cell cycle control;Cell proliferation and differentiation	1240176	RefSeq	ILMN_2375	NM_006663.2	NM_006663.2		63003906	NP_006654.2	1240176	S	2814	CAGATCCCGTCCAAAGTGCCTCCCATGCCTACCACCATCATCACATCCCC	-	50574965-50575014	19q13.32a	A membrane-bounded organelle of eukaryotic cells in which chromosomes are housed and replicated. In most cells, the nucleus contains all of the cell's chromosomes except the organellar chromosomes, and is the site of RNA synthesis and processing. In some species, or in specialized cell types, RNA metabolism or DNA replication may be absent [goid 5634] [pmid 10336463] [evidence TAS]; All of the co…
ILMN_1678403	NM_152390.1	TMEM178	130733	2.1033	7.60525	8.22917	1.14714e-14	0.109293	7.08781	8.16047	0.106095	0.0262438	7.01279	7.16283	8.17903	8.14191	129.567	142.137	283.022	292.008	0.267533	0.111688	0	0	2	TMEM178	NM_152390.1	TMEM178	2	Homo sapiens transmembrane protein 178 (TMEM178), mRNA.	MGC33926	Molecular function unclassified	Biological process unclassified	6980689	RefSeq	ILMN_27772	NM_152390.1	NM_152390.1		22748834	NP_689603.1	6980689	S	984	GTCCAAGCACAAAGCGGTCTTTTACATTCCAACCTGTTGCCTGCCAGCCC	+	39797960-39798009	2p22.1b	A belt-like region of very close contact between the plasma membranes of adjacent cells so that the intercellular space is completely occluded. They occur in epithelia and brain endothelia [goid 5923] [evidence IEA]; Double layer of lipid molecules that encloses all cells, and, in eukaryotes, many organelles; may be a single or double lipid bilayer; also includes associated proteins [goid 16020] …
ILMN_1707695	NM_001548.3	IFIT1	3434	2.05274	8.36037	8.29233	1.14714e-14	0.0611316	7.85767	8.89523	0.0217809	0.0571197	7.87307	7.84227	8.93562	8.85484	228.708	227.321	467.142	477.435	0.0025974	0.0025974	0	0	0	IFIT1	NM_001548.2	IFIT1	10	Homo sapiens interferon-induced protein with tetratricopeptide repeats 1 (IFIT1), transcript variant 2, mRNA.	RNM561; IFI-56; IFI56; GARG-16; IFNAI1; G10P1; ISG56	Miscellaneous function	Immunity and defense -> Interferon-mediated immunity	2000148	RefSeq	ILMN_1751	NM_001548.3	NM_001548.3		116534936	NP_001539.3	2000148	A	1506	TGAATGAAGCCCTGGAGTACTATGAGCGGGCCCTGAGACTGGCTGCTGAC	+	91153370-91153419	10q23.31b	All of the contents of a cell excluding the plasma membrane and nucleus, but including other subcellular structures [goid 5737] [pmid 3753936] [evidence NAS]
ILMN_1731714	NM_182898.2	CREB5	9586	2.0253	8.59988	8.23027	1.14714e-14	0.2055	8.10587	9.124	0.0674129	0.194128	8.15354	8.0582	8.98673	9.26127	276.458	264.248	481.51	626.802	0	0	0	0	0	CREB5	NM_182898.2	CREB5	7	Homo sapiens cAMP responsive element binding protein 5 (CREB5), transcript variant 1, mRNA.	CRE-BPA	Transcription factor -> Other transcription factor;Nucleic acid binding	Nucleoside, nucleotide and nucleic acid metabolism -> mRNA transcription -> mRNA transcription regulation;Signal transduction -> Intracellular signaling cascade -> Other intracellular signaling cascade	6200577	RefSeq	ILMN_19489	NM_182898.2	NM_182898.2		59938769	NP_878901.2	6200577	A	8163	GAGGAAGTCCCAAAAAGGTGCTGTCACTTTAAGTTCTGGACTTGGGGTTC	+	28830575-28830624	7p15.1d	The living contents of a cell; the matter contained within (but not including) the plasma membrane, usually taken to exclude large vacuoles and masses of secretory or ingested material. In eukaryotes it includes the nucleus and cytoplasm [goid 5622] [evidence IEA]; A membrane-bounded organelle of eukaryotic cells in which chromosomes are housed and replicated. In most cells, the nucleus contains …
ILMN_3253471	XM_001717454.1	KLHL29	114818	2.00144	9.09453	8.21296	1.14714e-14	0.119967	8.60777	9.60881	0.119926	0.00312598	8.69257	8.52297	9.6066	9.61102	403.567	365.766	733.067	803.536	0	0	0	0	0	KLHL29	XM_001717454.1	KLHL29	2	PREDICTED: Homo sapiens kelch-like 29 (Drosophila) (KLHL29), mRNA.				620333	RefSeq	ILMN_335319	XM_001717454.1	XM_001717454.1		169163212	XP_001717506.1	620333	M	4698	GGCCTTCCCACTTGTCCTTAGCCCCTCAAACCTCACACGGTCAACAGTTT	+	23784299-23784348	2p24.1a
ILMN_1734814	NM_002154.3	HSPA4	3308	-2.13227	8.25222	-8.24235	8.94866e-15	0.0861443	8.81647	7.72408	0.0519703	0.0687017	8.77972	8.85322	7.6755	7.77266	428.929	464.703	201.439	225.458	0	0	0.0025974	0.0025974	0	HSPA4	NM_002154.3	HSPA4	5	Homo sapiens heat shock 70kDa protein 4 (HSPA4), mRNA.	HS24/P52; MGC131852; APG-2; hsp70RY; hsp70; RY	Chaperone -> Hsp 70 family chaperone	Protein metabolism and modification -> Protein folding	430142	RefSeq	ILMN_166427	NM_002154.3	NM_002154.3		38327038	NP_002145.3	430142	I	2620	GCCCTATAATTTCAAAGCCCAAACCCAAAGTGGAACCTCCAAAAGAGGAA	+	132431891-132431940	5q31.1c	All of the contents of a cell excluding the plasma membrane and nucleus, but including other subcellular structures [goid 5737] [evidence NAS]
ILMN_2159730	NM_000812.2	GABRB1	2560	-2.13173	7.79455	-8.25237	8.23799e-15	0.0716603	8.35966	7.26764	0.0113675	0.0707529	8.3677	8.35162	7.21761	7.31767	321.616	325.239	148.659	161.218	0	0	0.0506494	0.025974	1	GABRB1	NM_000812.2	GABRB1	4	Homo sapiens gamma-aminobutyric acid (GABA) A receptor, beta 1 (GABRB1), mRNA.		Receptor -> Ligand-gated ion channel -> GABA receptor;Ion channel -> Ligand-gated ion channel -> GABA receptor	Signal transduction -> Cell communication -> Ligand-mediated signaling;Transport -> Ion transport -> Anion transport;Neuronal activities -> Synaptic transmission -> Nerve-nerve synaptic transmission	6130692	RefSeq	ILMN_7753	NM_000812.2	NM_000812.2		12548775	NP_000803.1	6130692	S	1576	GGTCCCCAACAGCGATACTGCTGTTTCTCGAGGTAAGAGATTCAGCCATC	+	47122853-47122902	4p12b	Penetrating at least one phospholipid bilayer of a membrane. May also refer to the state of being buried in the bilayer with no exposure outside the bilayer. When used to describe a protein, indicates that all or part of the peptide sequence is embedded in the membrane [goid 16021] [evidence IEA]; A specialized area of membrane facing the presynaptic membrane on the tip of the nerve ending and se…
ILMN_1783963	NM_031900.1	AGXT2	64902	-2.13644	7.9307	-8.26721	7.29954e-15	0.11221	8.49719	7.40198	0.0280854	0.108639	8.47733	8.51704	7.32516	7.4788	345.799	364.18	159.992	181.75	0	0	0.0181818	0.0038961	2	AGXT2	NM_031900.1	AGXT2	5	Homo sapiens alanine-glyoxylate aminotransferase 2 (AGXT2), nuclear gene encoding mitochondrial protein, mRNA.	AGT2	Transferase -> Transaminase	Amino acid metabolism	6350753	RefSeq	ILMN_29969	NM_031900.1	NM_031900.1		13994254	NP_114106.1	6350753	S	1957	GCGCTGAGAACACCATATGTTCATGACGAGATTCCTGGCACCATGTCAGC	-	35034121-35034170	5p13.2d	A semiautonomous, self replicating organelle that occurs in varying numbers, shapes, and sizes in the cytoplasm of virtually all eukaryotic cells. It is notably the site of tissue respiration [goid 5739] [evidence IEA]
ILMN_1700547	NM_031422.2	CHST9	83539	-2.06323	9.0634	-8.28491	6.3133e-15	0.0854063	9.60089	8.55599	0.00597568	0.0851969	9.60512	9.59667	8.61623	8.49575	761.682	777.265	377.801	374.95	0	0	0	0	0	CHST9	NM_031422.1	CHST9	18	Homo sapiens carbohydrate (N-acetylgalactosamine 4-0) sulfotransferase 9 (CHST9), mRNA.	GALNAC4ST-2	Transferase -> Other transferase	Sulfur metabolism	4760390	RefSeq	ILMN_16264	NM_031422.2	NM_031422.2		116235457	NP_113610.2	4760390	S	1876	CCTAGCCAGCTGTTGCATTAGCTAAAGCAGCCTCTTGCAATGGTAGGAAA	-	22749905-22749954	18q11.2e	The lipid bilayer surrounding any of the compartments of the Golgi apparatus [goid 139] [evidence IEA]; The space external to the outermost structure of a cell. For cells without external protective or external encapsulating structures this refers to space outside of the plasma membrane. This term covers the host cell environment outside an intracellular parasite [goid 5576] [evidence IEA]; A com…
ILMN_1674386	NM_002653.3	PITX1	5307	-2.10663	8.88358	-8.34318	3.88466e-15	0.0511559	9.43729	8.36235	0.0331378	0.0389719	9.41386	9.46072	8.38991	8.33479	667.569	708.988	325.406	336.12	0	0	0	0	0	PITX1	NM_002653.3	PITX1	5	Homo sapiens paired-like homeodomain transcription factor 1 (PITX1), mRNA.	POTX; PTX1; BFT	Transcription factor -> Homeobox transcription factor;Nucleic acid binding -> Other DNA-binding protein	Nucleoside, nucleotide and nucleic acid metabolism -> mRNA transcription -> mRNA transcription regulation	2000373	RefSeq	ILMN_19276	NM_002653.3	NM_002653.3		24234701	NP_002644.3	2000373	S	2287	GGCCCGCGCCCCTGTTTACAGCGTCCCTGTGTATGTTGGACTGACTGTAA	-	134391393-134391442	5q31.1e	A membrane-bounded organelle of eukaryotic cells in which chromosomes are housed and replicated. In most cells, the nucleus contains all of the cell's chromosomes except the organellar chromosomes, and is the site of RNA synthesis and processing. In some species, or in specialized cell types, RNA metabolism or DNA replication may be absent [goid 5634] [evidence IEA]
ILMN_3251232	NM_005517.3	HMGN2	3151	-2.08585	9.01303	-8.35381	3.56009e-15	0.0769099	9.55894	8.4983	0.0170255	0.0750018	9.57098	9.5469	8.55134	8.44527	743.529	749.092	361.572	361.954	0	0	0	0	0	HMGN2	NM_005517.3	HMGN2	1	Homo sapiens high-mobility group nucleosomal binding domain 2 (HMGN2), mRNA.	HMG17; MGC5629; MGC88718	Nucleic acid binding -> Damaged DNA-binding protein	Nucleoside, nucleotide and nucleic acid metabolism -> DNA metabolism -> DNA repair	3930577	RefSeq	ILMN_12363	NM_005517.3	NM_005517.3		148922918	NP_005508.1	3930577	S	1601	TGGTAGATCTGCGGTTTTGGCTGGGTAGCTGACAGGAGCCTCTCTACTTC	+	26675352-26675401	1p36.11b	The ordered and organized complex of DNA and protein that forms the chromosome [goid 785] [evidence IEA]; A membrane-bounded organelle of eukaryotic cells in which chromosomes are housed and replicated. In most cells, the nucleus contains all of the cell's chromosomes except the organellar chromosomes, and is the site of RNA synthesis and processing. In some species, or in specialized cell types,…
ILMN_2284744	NM_006895.2	HNMT	3176	-2.02453	9.27663	-8.35609	3.49823e-15	0.0504292	9.79937	8.78178	0.0288553	0.0413579	9.81977	9.77896	8.75253	8.81102	885.469	893.907	414.175	464.012	0	0	0	0	0	HNMT	NM_006895.2	HNMT	2	Homo sapiens histamine N-methyltransferase (HNMT), transcript variant 1, mRNA.	HNMT-S2; HMT; HNMT-S1	Molecular function unclassified	Biological process unclassified	7100121	RefSeq	ILMN_179818	NM_006895.2	NM_006895.2		66932961	NP_008826.1	7100121	I	3185	TGTTGTGGATCTCTCAGTGTTTAACATGGTGCCTTGCATATGGTAAATGC	+	138490222-138490271	2q22.1b	All of the contents of a cell excluding the plasma membrane and nucleus, but including other subcellular structures [goid 5737] [evidence IEA]
ILMN_1772612	NM_012098.2	ANGPTL2	3176	-2.15435	7.75578	-8.36989	3.11923e-15	0.272105	8.32914	7.22189	0.0551849	0.26645	8.29012	8.36816	7.03348	7.41029	304.918	328.524	131.393	172.747	0	0	0.248052	0.00649351	1	ANGPTL2	NM_012098.2	ANGPTL2	9	Homo sapiens angiopoietin-like 2 (ANGPTL2), mRNA.	ARP2; MGC8889; HARP	Signaling molecule -> Other signaling molecule	Developmental processes -> Mesoderm development -> Angiogenesis	7650672	RefSeq	ILMN_26679	NM_012098.2	NM_012098.2		34577067	NP_036230.1	7650672	S	3380	CGTGGGCCAGGCTGTGTGAGATGTTGGATGTTTGGTACTGTCCATGTCTG	-	129849770-129849819	9q33.3b
ILMN_3285153	XM_001721589.1	LOC645979	3176	-2.13469	8.71687	-8.3768	2.94464e-15	0.0339177	9.28103	8.187	0.0312131	0.0132721	9.3031	9.25896	8.17761	8.19638	618.302	616.648	282.543	303.744	0	0	0	0	0	LOC645979	XM_001721589.1	LOC645979		PREDICTED: Homo sapiens similar to ribosomal protein S26 (LOC645979), mRNA.				5420301	RefSeq	ILMN_342965	XM_001721589.1	XM_001721589.1		169171441	XP_001721641.1	5420301	M	238	TGTGAAGCTACATTACTGTGTGAGTTGTGCAATTCACAGCAAAGTAGTCA			7q31.32a
ILMN_3307221	NM_145117.4	NAV2	3176	-2.14898	8.71384	-8.44857	1.60594e-15	0.30184	9.28312	8.17947	0.126562	0.274024	9.37262	9.19363	8.37324	7.98571	647.235	590.853	321.223	261.84	0	0	0	0.0012987	0	NAV2	NM_145117.4	NAV2	11	Homo sapiens neuron navigator 2 (NAV2), transcript variant 2, mRNA.	STEERIN2; HELAD1; RAINB1; FLJ10633; FLJ23707; FLJ77876; FLJ11030; POMFIL2; KIAA1419			3940095	RefSeq	ILMN_8536	NM_145117.4	NM_145117.4		161169011	NP_660093.2	3940095	A	10449	GGGAGTGGGACAGGAACAAGACTTGCCTAGATCTTTGTTGTATCTTGGGG	+	20142602-20142651	11p15.1b	A membrane-bounded organelle of eukaryotic cells in which chromosomes are housed and replicated. In most cells, the nucleus contains all of the cell's chromosomes except the organellar chromosomes, and is the site of RNA synthesis and processing. In some species, or in specialized cell types, RNA metabolism or DNA replication may be absent [goid 5634] [evidence IEA]
ILMN_2124361	NM_052971.2	LEAP2	3176	-2.17875	8.26567	-8.47641	1.27063e-15	0.088903	8.84649	7.72299	0.0637291	0.0619866	8.89155	8.80143	7.76682	7.67916	462.022	445.393	214.567	209.769	0	0	0.0012987	0.0025974	0	LEAP2	NM_052971.2	LEAP2	5	Homo sapiens liver expressed antimicrobial peptide 2 (LEAP2), mRNA.	LEAP-2	Molecular function unclassified	Biological process unclassified	4570546	RefSeq	ILMN_7705	NM_052971.2	NM_052971.2		98162728	NP_443203.1	4570546	S	272	CCAGGGAAAGAAAGGACAGCAGTCACCTCCGACAATGCTCCGTTCTATGG	+	132210147-132210196	5q31.1c	The space external to the outermost structure of a cell. For cells without external protective or external encapsulating structures this refers to space outside of the plasma membrane. This term covers the host cell environment outside an intracellular parasite [goid 5576] [evidence IEA]
ILMN_1771051	NM_000992.2	RPL29	3176	-2.18813	7.67506	-8.54511	7.07472e-16	0.10534	8.26067	7.13097	0.0219953	0.103018	8.27622	8.24511	7.05812	7.20381	301.648	300.779	133.511	148.831	0	0	0.211688	0.0662338	2	RPL29	NM_000992.2	RPL29	3	Homo sapiens ribosomal protein L29 (RPL29), mRNA.	HUMRPL29; MGC88589; HIP	Nucleic acid binding -> Ribosomal protein	Protein metabolism and modification -> Protein biosynthesis	2450167	RefSeq	ILMN_10772	NM_000992.2	NM_000992.2		17105395	NP_000983.1	2450167	S	2	TCCGGCGTTGTTGACCCTATTTCCCGTGCTGCACCGCAGCCCCTTTCTCT	-	52029907-52029956	3p21.1e	The living contents of a cell; the matter contained within (but not including) the plasma membrane, usually taken to exclude large vacuoles and masses of secretory or ingested material. In eukaryotes it includes the nucleus and cytoplasm [goid 5622] [evidence IEA]; That part of the cytoplasm that does not contain membranous or particulate subcellular components [goid 5829] [pmid 14567916] [eviden…
ILMN_2211189	NM_003640.2	IKBKAP	3176	-2.19887	8.19646	-8.57259	5.59387e-16	0.122628	8.78452	7.64776	0.122482	0.00596216	8.69791	8.87113	7.64354	7.65198	404.92	470.339	197.546	205.793	0	0	0.0025974	0.0025974	0	IKBKAP	NM_003640.2	IKBKAP	9	Homo sapiens inhibitor of kappa light polypeptide gene enhancer in B-cells, kinase complex-associated protein (IKBKAP), mRNA.	IKI3; FLJ12497; FD; DKFZp781H1425; ELP1; DYS; TOT1; IKAP	Select regulatory molecule -> Kinase modulator -> Kinase activator	Signal transduction -> Intracellular signaling cascade -> NF-kappaB cascade;Protein targeting and localization -> Asymmetric protein localization;Immunity and defense -> Cytokine/chemokine mediated immunity	5870154	RefSeq	ILMN_30229	NM_003640.2	NM_003640.2		38569393	NP_003631.2	5870154	S	5828	TAGTGCTCTTGCTTTGGATAACTGTAAAGGGACCCATGCTGATAGACTGG	-	110669645-110669694	9q31.3a	A membrane-bounded organelle of eukaryotic cells in which chromosomes are housed and replicated. In most cells, the nucleus contains all of the cell's chromosomes except the organellar chromosomes, and is the site of RNA synthesis and processing. In some species, or in specialized cell types, RNA metabolism or DNA replication may be absent [goid 5634] [evidence IEA]; A small, dense body one or mo…
ILMN_1801090	NM_152349.2	KRT222	3176	-2.1638	8.80269	-8.58008	5.2474e-16	0.107854	9.37707	8.2635	0.103589	0.0300325	9.45031	9.30382	8.24226	8.28474	687.234	635.627	295.25	323.317	0	0	0	0	0	KRT222	NM_152349.1	KRT222	17	Homo sapiens keratin 222 (KRT222), mRNA.	KA21; MGC45562	Cytoskeletal protein -> Intermediate filament;Miscellaneous function -> Structural protein	Cell structure and motility -> Cell structure	7160056	RefSeq	ILMN_28583	NM_152349.2	NM_152349.2		126723014	NP_689562.1	7160056	S	989	AGGATGGACCAAGGTGGGCCATACCAACTCCCTCTGTCCCAAAATGTAAG	-	38812568-38812617	17q21.2a
ILMN_1732071	NM_003528.2	HIST2H2BE	3176	-2.11544	9.07392	-8.58722	4.94315e-16	0.162901	9.63048	8.54952	0.094898	0.132405	9.69758	9.56337	8.4559	8.64315	815.813	757.774	339.415	412.674	0	0	0	0	0	HIST2H2BE	NM_003528.2	HIST2H2BE	1	Homo sapiens histone cluster 2, H2be (HIST2H2BE), mRNA.	H2BFQ; MGC119804; MGC129733; H2B/q; GL105; MGC129734; H2B; MGC119802; H2B.1	Molecular function unclassified	Biological process unclassified	4230678	RefSeq	ILMN_28293	NM_003528.2	NM_003528.2		22027639	NP_003519.1	4230678	S	1804	CACTTACCACCTCATTTGCTTTTCTGGAGGCCATGCAATATAGGCGGGAC	-	149856379-149856428	1q21.2a	A complex comprised of DNA wound around a multisubunit core and associated proteins, which forms the primary packing unit of DNA into higher order structures [goid 786] [pmid 1469070] [evidence NAS]; A membrane-bounded organelle of eukaryotic cells in which chromosomes are housed and replicated. In most cells, the nucleus contains all of the cell's chromosomes except the organellar chromosomes, a…
ILMN_1677432	NM_020762.1	SRGAP1	3176	-2.18599	8.8535	-8.73269	1.3944e-16	0.118824	9.4356	8.30731	0.056937	0.104294	9.39534	9.47586	8.23356	8.38106	658.837	716.807	293.84	345.86	0	0	0	0	0	SRGAP1	NM_020762.1	SRGAP1	12	Homo sapiens SLIT-ROBO Rho GTPase activating protein 1 (SRGAP1), mRNA.	ARHGAP13; KIAA1304; FLJ22166	Select regulatory molecule -> G-protein modulator -> Other G-protein modulator	Signal transduction -> Intracellular signaling cascade;Cell adhesion;Apoptosis;Cell cycle;Cell proliferation and differentiation;Cell structure and motility	2470220	RefSeq	ILMN_7756	NM_020762.1	NM_020762.1		44917603	NP_065813.1	2470220	S	4191	CCCTGTGTTCTCCTCTGTGGAAATGAAGGCAGCAAGAAGCACCTGAGGCC	+	62823596-62823645	12q14.2b	The living contents of a cell; the matter contained within (but not including) the plasma membrane, usually taken to exclude large vacuoles and masses of secretory or ingested material. In eukaryotes it includes the nucleus and cytoplasm [goid 5622] [evidence IEA]
ILMN_1659620	NM_012333.3	MYCBP	3176	-2.24191	7.61846	-8.81356	6.81386e-17	0.10498	8.22305	7.05832	0.10487	0.00481605	8.29721	8.1489	7.05492	7.06173	306.057	281.58	133.226	134.213	0	0	0.216883	0.190909	2	MYCBP	NM_012333.3	MYCBP	1	Homo sapiens c-myc binding protein (MYCBP), mRNA.	AMY-1	Transcription factor -> Transcription cofactor	Nucleoside, nucleotide and nucleic acid metabolism -> mRNA transcription -> mRNA transcription regulation	4040296	RefSeq	ILMN_15890	NM_012333.3	NM_012333.3		57242776	NP_036465.2	4040296	S	1822	TCAGCCCTGTTAGTAGGAATGTGGCTATGGCTGGTGCCTCTTCTAGTCAC	-	39328855-39328904	1p34.3a	A membrane-bounded organelle of eukaryotic cells in which chromosomes are housed and replicated. In most cells, the nucleus contains all of the cell's chromosomes except the organellar chromosomes, and is the site of RNA synthesis and processing. In some species, or in specialized cell types, RNA metabolism or DNA replication may be absent [goid 5634] [pmid 9797456] [evidence IDA]; All of the con…
ILMN_1763359	XM_499343.2	PEG10	3176	-2.06672	9.40884	-8.85676	4.65188e-17	0.138776	9.94708	8.89973	0.138717	0.00401603	9.84899	10.0452	8.89689	8.90257	906.342	1080.26	455.751	491.78	0	0	0	0	0	PEG10	XM_499343.2	PEG10		PREDICTED: Homo sapiens paternally expressed 10 (PEG10), mRNA.				4230128	RefSeq	ILMN_38732	XM_499343.2	XM_499343.2		89027383	XP_499343.2	4230128	A	5808	TACAGTTCCAAGATTGACAACAGAGAACAACCTGCTGGAAAGACCTGGGC			7q21.3b	A membrane-bounded organelle of eukaryotic cells in which chromosomes are housed and replicated. In most cells, the nucleus contains all of the cell's chromosomes except the organellar chromosomes, and is the site of RNA synthesis and processing. In some species, or in specialized cell types, RNA metabolism or DNA replication may be absent [goid 5634] [evidence IEA]; All of the contents of a cell…
ILMN_3296994	XR_015838.2	LOC728823	3176	-2.03053	9.53262	-8.89532	3.30927e-17	0.0347676	10.0572	9.03537	0.0287059	0.0196153	10.0369	10.0775	9.0215	9.04924	1043.67	1107.58	492.025	546.866	0	0	0	0	0	LOC728823	XR_015838.2	LOC728823	17	PREDICTED: Homo sapiens misc_RNA (LOC728823), miscRNA.				6840746	RefSeq	ILMN_172804	XR_015838.2	XR_015838.2		169210789		6840746	M	146	TCGAAACACAGTGGAGGCCGCAGCAGTCAGGGGCATTCTGAAGCAAGTGT	+	8405395-8405444	17p13.1c
ILMN_2219683	NM_080741.1	NEU4	3176	-2.24403	8.73517	-8.93871	2.2477e-17	0.173524	9.33766	8.17156	0.170539	0.0320482	9.21707	9.45824	8.1489	8.19422	581.648	707.914	277.795	303.229	0	0	0	0	0	NEU4	NM_080741.1	NEU4	2	Homo sapiens sialidase 4 (NEU4), mRNA.	MGC102757; MGC18222	Hydrolase -> Other hydrolase	Carbohydrate metabolism;Lipid, fatty acid and steroid metabolism -> Lipid metabolism;Protein metabolism and modification -> Protein modification -> Protein glycosylation	780224	RefSeq	ILMN_25645	NM_080741.1	NM_080741.1		18152772	NP_542779.2	780224	S	2222	GCAGGTAGCCCAGGGTGTTGTGGGTGGCAGCACTTGTTTACTGGCTGCTT	+	242407327-242407376	2q37.3g	A cytoplasmic, membrane-bounded organelle that is found in most animal cells and that contains a variety of hydrolases, most of which have their maximal activities in the pH range 5-6. The contained enzymes display latency if properly isolated. About 40 different lysosomal hydrolases are known and lysosomes have a great variety of morphologies and functions [goid 5764] [pmid 15213228] [evidence I…
ILMN_1655077	NM_001198.2	PRDM1	3176	-2.27354	7.91367	-8.94255	2.17356e-17	0.111653	8.52828	7.34334	0.00841618	0.111335	8.52233	8.53424	7.26462	7.42207	356.527	368.692	153.579	174.157	0	0	0.0298701	0.00649351	1	PRDM1	NM_001198.2	PRDM1	6	Homo sapiens PR domain containing 1, with ZNF domain (PRDM1), transcript variant 1, mRNA.	MGC118922; BLIMP1; PRDI-BF1; MGC118925; MGC118924; MGC118923	Transcription factor -> Zinc finger transcription factor;Nucleic acid binding -> Other DNA-binding protein	Nucleoside, nucleotide and nucleic acid metabolism -> mRNA transcription -> mRNA transcription regulation	6220288	RefSeq	ILMN_8384	NM_001198.2	NM_001198.2		33946272	NP_001189.1	6220288	A	4952	TCTCTTTTCTGCCTCTTACATGTGAATGTTGAGCCCACAATCAACAGTGG	+	106664294-106664343	6q21c	The living contents of a cell; the matter contained within (but not including) the plasma membrane, usually taken to exclude large vacuoles and masses of secretory or ingested material. In eukaryotes it includes the nucleus and cytoplasm [goid 5622] [evidence IEA]; A membrane-bounded organelle of eukaryotic cells in which chromosomes are housed and replicated. In most cells, the nucleus contains …
ILMN_3249216	NM_000209.3	PDX1	3176	-2.21408	8.96321	-8.98155	1.5314e-17	0.0447058	9.55488	8.40817	0.0434385	0.010569	9.5856	9.52416	8.4007	8.41565	752.165	738.481	327.831	354.335	0	0	0	0	0	PDX1	NM_000209.3	PDX1	13	Homo sapiens pancreatic and duodenal homeobox 1 (PDX1), mRNA.				4120427	RefSeq	ILMN_365539	NM_000209.3	NM_000209.3		189095257	NP_000200.1	4120427	S	2220	GCACAGTGGCCTGGTGCGCCTTGGAAACCAACAACTATTCACGAGCCAGT	+	28500098-28500147	13q12.2b	A membrane-bounded organelle of eukaryotic cells in which chromosomes are housed and replicated. In most cells, the nucleus contains all of the cell's chromosomes except the organellar chromosomes, and is the site of RNA synthesis and processing. In some species, or in specialized cell types, RNA metabolism or DNA replication may be absent [goid 5634] [evidence IEA]
ILMN_1675007	NM_024303.1	ZSCAN5A	3176	-2.08456	9.4162	-8.98321	1.51028e-17	0.036275	9.96096	8.90122	0.0113668	0.0344481	9.95293	9.969	8.92558	8.87686	976.383	1026	464.362	483.541	0	0	0	0	0	ZSCAN5A	NM_024303.1	ZSCAN5A	19	Homo sapiens zinc finger and SCAN domain containing 5A (ZSCAN5A), mRNA.	ZNF495; MGC4161	Transcription factor -> Zinc finger transcription factor -> Other zinc finger transcription factor	Nucleoside, nucleotide and nucleic acid metabolism -> mRNA transcription -> mRNA transcription regulation;Developmental processes -> Other developmental process	1410735	RefSeq	ILMN_21985	NM_024303.1	NM_024303.1		13236531	NP_077279.1	1410735	S	1742	GCAAGGGCGTCTGACACACAGAGGGAGTGCCCTAGATATGAATTGCCAGG	-	61424621-61424670	19q13.43a	The living contents of a cell; the matter contained within (but not including) the plasma membrane, usually taken to exclude large vacuoles and masses of secretory or ingested material. In eukaryotes it includes the nucleus and cytoplasm [goid 5622] [evidence IEA]; A membrane-bounded organelle of eukaryotic cells in which chromosomes are housed and replicated. In most cells, the nucleus contains …
ILMN_1785646	NM_153321.1	PMP22	3176	-2.28886	8.44882	-9.03663	9.35854e-18	0.12733	9.06722	7.87259	0.0245543	0.12494	9.04986	9.08458	7.78424	7.96093	518.48	545.469	216.885	256.876	0	0	0.0012987	0.0012987	1	PMP22	NM_153322.1	PMP22	17	Homo sapiens peripheral myelin protein 22 (PMP22), transcript variant 2, mRNA.	CMT1A; GAS-3; DSS; CMT1E; MGC20769; HMSNIA; HNPP; Sp110	Cytoskeletal protein -> Other cytoskeletal proteins	Neuronal activities -> Other neuronal activity;Apoptosis;Developmental processes;Cell proliferation and differentiation;Cell structure and motility -> Cell structure	7560138	RefSeq	ILMN_9212	NM_153321.1	NM_153321.1		24430162	NP_696996.1	7560138	A	1601	TAGAGCTTGGCTGGGTCTAGGCTGTTCTGTGCCTCCAAGGACTGTCTGGC	-	15133244-15133293	17p12a	Double layer of lipid molecules that encloses all cells, and, in eukaryotes, many organelles; may be a single or double lipid bilayer; also includes associated proteins [goid 16020] [evidence IEA]; Penetrating at least one phospholipid bilayer of a membrane. May also refer to the state of being buried in the bilayer with no exposure outside the bilayer. When used to describe a protein, indicates …
ILMN_1687306	NM_006498.2	LGALS2	3176	-2.27855	8.61421	-9.0423	8.89676e-18	0.0792034	9.22873	8.04062	0.0677293	0.0410601	9.27663	9.18084	8.06965	8.01158	606.097	584.956	262.542	266.603	0	0	0.0012987	0.0012987	0	LGALS2	NM_006498.2	LGALS2	22	Homo sapiens lectin, galactoside-binding, soluble, 2 (LGALS2), mRNA.	HL14; MGC75071	Signaling molecule -> Other signaling molecule;Cell adhesion molecule -> Other cell adhesion molecule	Cell adhesion;Immunity and defense -> Other immune and defense;Apoptosis -> Induction of apoptosis	6280086	RefSeq	ILMN_19736	NM_006498.2	NM_006498.2		51173752	NP_006489.1	6280086	S	288	CATTGGACGGCAGCAACTGGGGGCAAGAACAACGGGAAGATCACCTGTGC	-	37966606-37966655	22q13.1a	A membrane-bounded organelle of eukaryotic cells in which chromosomes are housed and replicated. In most cells, the nucleus contains all of the cell's chromosomes except the organellar chromosomes, and is the site of RNA synthesis and processing. In some species, or in specialized cell types, RNA metabolism or DNA replication may be absent [goid 5634] [pmid 18029348] [evidence IDA]; A semiautonom…
ILMN_1713875	NM_198175.1	NME1	3176	-2.0149	9.64116	-9.05826	7.69636e-18	0.157385	10.1598	9.14904	0.154874	0.0280015	10.2693	10.0502	9.12924	9.16884	1230.89	1084.27	531.127	590.065	0	0	0	0	0	NME1	NM_198175.1	NME1	17	Homo sapiens non-metastatic cells 1, protein (NM23A) expressed in (NME1), transcript variant 1, mRNA.	NDPKA; NM23-H1; NDPK-A; NM23; AWD; GAAD	Kinase -> Nucleotide kinase	Nucleoside, nucleotide and nucleic acid metabolism -> Pyrimidine metabolism	3060440	RefSeq	ILMN_22180	NM_198175.1	NM_198175.1		38045912	NP_937818.1	3060440	I	244	GGGCCAAGAGATGGTGCTACTGTCTACTTTAGGGATCGTCTTTCAAGGCG	+	46586724-46586733:46586734-46586773	17q21.33b	A membrane-bounded organelle of eukaryotic cells in which chromosomes are housed and replicated. In most cells, the nucleus contains all of the cell's chromosomes except the organellar chromosomes, and is the site of RNA synthesis and processing. In some species, or in specialized cell types, RNA metabolism or DNA replication may be absent [goid 5634] [pmid 16130169] [evidence TAS]; All of the co…
ILMN_2141259	NM_006461.3	SPAG5	3176	-2.14176	9.2864	-9.06608	7.1726e-18	0.216212	9.85204	8.75324	0.193386	0.0966912	9.71529	9.98878	8.68487	8.82161	824.991	1042.46	394.283	467.48	0	0	0	0	0	SPAG5	NM_006461.3	SPAG5	17	Homo sapiens sperm associated antigen 5 (SPAG5), mRNA.	hMAP126; DEEPEST; MAP126	Molecular function unclassified	Biological process unclassified	4180709	RefSeq	ILMN_10359	NM_006461.3	NM_006461.3		73623034	NP_006452.3	4180709	S	3119	GCAGGCCCAGGAAGAACAGCATCAGGAAGTCCAGAAGGCAAAAGAAGCAG	-	26906199-26906248	17q11.2a	A multisubunit complex that is located at the centromeric region of a condensed chromosome and provides an attachment point for the spindle microtubules [goid 777] [evidence IEA]; All of the contents of a cell excluding the plasma membrane and nucleus, but including other subcellular structures [goid 5737] [evidence IEA]; Any microtubule that is part of a mitotic or meiotic spindle; anchored at o…
ILMN_2055700	NM_006527.2	SLBP	3176	-2.05115	9.59442	-9.18643	2.37551e-18	0.192951	10.1266	9.09019	0.144789	0.127539	10.0242	10.229	9.00001	9.18037	1033.18	1236.28	485.028	593.89	0	0	0	0	0	SLBP	NM_006527.2	SLBP	4	Homo sapiens stem-loop binding protein (SLBP), mRNA.	HBP	Nucleic acid binding -> Other RNA-binding protein	Protein metabolism and modification -> Translational regulation	4280603	RefSeq	ILMN_3687	NM_006527.2	NM_006527.2		19913344	NP_006518.1	4280603	S	1499	GCACTAGTTAGACTCTTTAGAATACTCCAAGAGTTAGGGCAGCAGAGTGG	-	1694703-1694752	4p16.3b	A membrane-bounded organelle of eukaryotic cells in which chromosomes are housed and replicated. In most cells, the nucleus contains all of the cell's chromosomes except the organellar chromosomes, and is the site of RNA synthesis and processing. In some species, or in specialized cell types, RNA metabolism or DNA replication may be absent [goid 5634] [evidence IEA]; That part of the nuclear cont…
ILMN_1708009	NM_018697.3	LANCL2	3176	-2.31158	8.58974	-9.18948	2.31489e-18	0.100647	9.21542	8.00654	0.0888858	0.0472128	9.27827	9.15257	8.03992	7.97316	607.361	573.338	257.884	259.554	0	0	0.0012987	0.0012987	0	LANCL2	NM_018697.3	LANCL2	7	Homo sapiens LanC lantibiotic synthetase component C-like 2 (bacterial) (LANCL2), mRNA.	TASP; MGC87139; GPR69B	Molecular function unclassified	Biological process unclassified	7560301	RefSeq	ILMN_920	NM_018697.3	NM_018697.3		50593015	NP_061167.1	7560301	S	4066	CCAGCTCGGTCCCTCCAGGCAAAGGAGAAACGGGACTTACTTCACAGGAC	+	55467534-55467583	7p11.2c	A membrane-bounded organelle of eukaryotic cells in which chromosomes are housed and replicated. In most cells, the nucleus contains all of the cell's chromosomes except the organellar chromosomes, and is the site of RNA synthesis and processing. In some species, or in specialized cell types, RNA metabolism or DNA replication may be absent [goid 5634] [pmid 12566319] [evidence IDA]; All of the co…
ILMN_1666545	NM_001097635.1	GCNT1	3176	-2.33813	8.11293	-9.23662	1.49928e-18	0.0537789	8.74871	7.52336	0.0442012	0.0306337	8.71746	8.77997	7.54502	7.50169	409.815	438.379	184.664	184.726	0	0	0.0025974	0.0038961	0	GCNT1	NM_001490.3	GCNT1	9	Homo sapiens glucosaminyl (N-acetyl) transferase 1, core 2 (beta-1,6-N-acetylglucosaminyltransferase) (GCNT1), transcript variant 4, mRNA.	NACGT2; C2GNT; C2GNT1; MGC126335; G6NT; C2GNT-L; MGC126336; NAGCT2			870600	RefSeq	ILMN_306727	NM_001097635.1	NM_001097635.1		148277032	NP_001091104.1	870600	S	4921	GGGTAGGAAGAGGCCATGTTTCAGTTCGTTTTCTCTGTAGGGTCGATTGA	+	78311559-78311608	9q21.13c	The lipid bilayer surrounding any of the compartments of the Golgi apparatus [goid 139] [evidence IEA]; A compound membranous cytoplasmic organelle of eukaryotic cells, consisting of flattened, ribosome-free vesicles arranged in a more or less regular stack. The Golgi apparatus differs from the endoplasmic reticulum in often having slightly thicker membranes, appearing in sections as a characteri…
ILMN_1665865	NM_001552.2	IGFBP4	3176	-2.23586	9.08624	-9.25081	1.31791e-18	0.0656032	9.68517	8.52434	0.000639583	0.0656001	9.68562	9.68472	8.47795	8.57073	808.918	833.45	343.467	393.629	0	0	0	0	0	IGFBP4	NM_001552.2	IGFBP4	17	Homo sapiens insulin-like growth factor binding protein 4 (IGFBP4), mRNA.	IBP4; HT29-IGFBP; IGFBP-4; BP-4	Miscellaneous function -> Other miscellaneous function protein	Signal transduction -> Cell communication -> Extracellular matrix protein-mediated signaling;Homeostasis -> Growth factor homeostasis	7510414	RefSeq	ILMN_9309	NM_001552.2	NM_001552.2		62243289	NP_001543.2	7510414	S	2012	ACCGGGATGAACCTATCCTTCCAGTGGCTCGCTCCCTGTAGCTCTGCCTC	+	35867284-35867333	17q21.2a	The space external to the outermost structure of a cell. For cells without external protective or external encapsulating structures this refers to space outside of the plasma membrane. This term covers the host cell environment outside an intracellular parasite [goid 5576] [evidence IEA]; That part of a multicellular organism outside the cells proper, usually taken to be outside the plasma membra…
ILMN_1710668	NM_012318.1	LETM1	3176	-2.17418	9.33055	-9.3416	5.67707e-19	0.137576	9.90759	8.78712	0.0653555	0.121061	9.9538	9.86137	8.70152	8.87272	976.545	944.823	398.945	482.479	0	0	0	0	0	LETM1	NM_012318.1	LETM1	4	Homo sapiens leucine zipper-EF-hand containing transmembrane protein 1 (LETM1), nuclear gene encoding mitochondrial protein, mRNA.		Select calcium binding protein -> Calmodulin related protein;Select calcium binding protein -> Annexin	Biological process unclassified	130270	RefSeq	ILMN_13412	NM_012318.1	NM_012318.1		6912481	NP_036450.1	130270	S	3610	TAAGGTCAGGTTGGTTCCTGGCAAAAATGTACCTCCAGGGGCCTCCAAGC	-	1784806-1784855	4p16.3b	A semiautonomous, self replicating organelle that occurs in varying numbers, shapes, and sizes in the cytoplasm of virtually all eukaryotic cells. It is notably the site of tissue respiration [goid 5739] [evidence ISS]; The inner, i.e. lumen-facing, lipid bilayer of the mitochondrial envelope. It is highly folded to form cristae [goid 5743] [evidence IEA]; Penetrating at least one phospholipid bi…
ILMN_1810275	NM_003982.2	SLC7A7	3176	-2.22505	9.22315	-9.4178	2.77689e-19	0.0827771	9.81809	8.66426	0.0651194	0.0511029	9.77205	9.86414	8.70039	8.62812	857.933	946.24	398.651	408.977	0	0	0	0	0	SLC7A7	NM_003982.2	SLC7A7	14	Homo sapiens solute carrier family 7 (cationic amino acid transporter, y+ system), member 7 (SLC7A7), mRNA.	LAT3; y+LAT-1; LPI; Y+LAT1	Transporter -> Amino acid transporter	Amino acid metabolism -> Amino acid transport;Transport -> Amino acid transport	4830632	RefSeq	ILMN_16478	NM_003982.2	NM_003982.2		21361562	NP_003973.2	4830632	S	2077	CCTGATGTGGAAAGCAGGGGTTTCTGGTCTACTGGCTAGAGCTAAGGAAG	-	22312594-22312643	14q11.2e-q11.2f	The membrane surrounding a cell that separates the cell from its external environment. It consists of a phospholipid bilayer and associated proteins [goid 5886] [evidence IEA]; Penetrating at least one phospholipid bilayer of a plasma membrane. May also refer to the state of being buried in the bilayer with no exposure outside the bilayer [goid 5887] [pmid 9829974] [evidence TAS]; The region of t…
ILMN_1770623	NM_152274.2	FAM58A	3176	-2.00409	9.8022	-9.43757	2.31178e-19	0.00354091	10.3165	9.31354	0.00233108	0.00266536	10.3181	10.3148	9.31166	9.31543	1274.41	1319.34	597.989	650.653	0	0	0	0	0	FAM58A	NM_152274.2	FAM58A	X	Homo sapiens family with sequence similarity 58, member A (FAM58A), mRNA.	MGC29729	Select regulatory molecule -> Kinase modulator	Cell cycle	1940228	RefSeq	ILMN_3352	NM_152274.2	NM_152274.2		34328080	NP_689487.1	1940228	S	1033	GTGTGCAGCTGACCCAAGGCAGCCACATCTGCGTTTGTCCTTTGAGAGGA	-	152506731-152506780	Xq28f
ILMN_1731374	NM_001873.1	CPE	3176	-2.30933	8.97658	-9.48009	1.55338e-19	0.180883	9.60059	8.39312	0.0816987	0.161382	9.54282	9.65836	8.27901	8.50723	729.012	816.842	302.744	377.21	0	0	0	0	0	CPE	NM_001873.1	CPE	4	Homo sapiens carboxypeptidase E (CPE), mRNA.		Protease -> Metalloprotease	Protein metabolism and modification -> Proteolysis	5390687	RefSeq	ILMN_12337	NM_001873.1	NM_001873.1		4503008	NP_001864.1	5390687	S	2110	GAAAAGGTTAACAGATACAGCTCGGAGTTGTGAGCACTCTACTGCAAGAC	+	166638605-166638654	4q32.3b	The space external to the outermost structure of a cell. For cells without external protective or external encapsulating structures this refers to space outside of the plasma membrane. This term covers the host cell environment outside an intracellular parasite [goid 5576] [evidence IEA]; The membrane surrounding a cell that separates the cell from its external environment. It consists of a phosp…
ILMN_2174437	NM_022094.2	CIDEC	3176	-2.39337	8.21303	-9.49058	1.40653e-19	0.166475	8.86665	7.6076	0.00434596	0.166418	8.86357	8.86972	7.48993	7.72528	452.432	469.918	178.035	217.565	0	0	0.00649351	0.0025974	0	CIDEC	NM_022094.2	CIDEC	3	Homo sapiens cell death-inducing DFFA-like effector c (CIDEC), mRNA.	FLJ20871; CIDE-3; Fsp27	Miscellaneous function -> Other miscellaneous function protein	Apoptosis -> Induction of apoptosis	780309	RefSeq	ILMN_174646	NM_022094.2	NM_022094.2		23943903	NP_071377.2	780309	S	1193	CCCCCATCCCGGAACATTCCTGAGTGAATTCGCAAGCGCACTAGCATGTG	-	9908432-9908481	3p25.3c	The living contents of a cell; the matter contained within (but not including) the plasma membrane, usually taken to exclude large vacuoles and masses of secretory or ingested material. In eukaryotes it includes the nucleus and cytoplasm [goid 5622] [evidence IEA]; All of the contents of a cell excluding the plasma membrane and nucleus, but including other subcellular structures [goid 5737] [evid…
ILMN_1713807	NM_020379.2	MAN1C1	3176	-2.40188	8.11188	-9.52785	9.88134e-20	0.0575964	8.76855	7.50439	0.0536431	0.0209705	8.80648	8.73062	7.48956	7.51922	435.203	425.113	178.002	187.06	0	0	0.00649351	0.0025974	0	MAN1C1	NM_020379.1	MAN1C1	1	Homo sapiens mannosidase, alpha, class 1C, member 1 (MAN1C1), mRNA.	MAN1A3; pp6318; MAN1C; HMIC	Hydrolase	Carbohydrate metabolism -> Other polysaccharide metabolism;Protein metabolism and modification -> Protein modification -> Protein glycosylation	6280184	RefSeq	ILMN_12633	NM_020379.2	NM_020379.2		149363693	NP_065112.1	6280184	S	2456	TCTATGAAGCCCACTCACTTGCCATTCCAGGGCCAAAGGACCGGAGGTTT	+	25970849-25970850:25977183-25977230	1p36.11b	The lipid bilayer surrounding any of the compartments of the Golgi apparatus [goid 139] [evidence IEA]; A compound membranous cytoplasmic organelle of eukaryotic cells, consisting of flattened, ribosome-free vesicles arranged in a more or less regular stack. The Golgi apparatus differs from the endoplasmic reticulum in often having slightly thicker membranes, appearing in sections as a characteri…
ILMN_1690223	NM_014141.4	CNTNAP2	3176	-2.3426	8.88329	-9.53952	8.85356e-20	0.0739825	9.51854	8.29043	0.0255076	0.0694462	9.5005	9.53657	8.24132	8.33953	710.58	743.707	294.98	337.164	0	0	0	0	0	CNTNAP2	NM_014141.3	CNTNAP2	7	Homo sapiens contactin associated protein-like 2 (CNTNAP2), mRNA.	NRXN4; CDFE; DKFZp781D1846; CASPR2	Receptor -> Other receptor;Signaling molecule -> Other signaling molecule;Signaling molecule -> Membrane-bound signaling molecule	Signal transduction -> Cell communication -> Cell adhesion-mediated signaling;Cell adhesion;Neuronal activities -> Synaptic transmission	1400520	RefSeq	ILMN_176606	NM_014141.4	NM_014141.4		89213248	NP_054860.1	1400520	S	9629	TTTTCAGTGAGCGTGGTGACTGCAGAGGTTAGTGCTGTGAAAAGCTGGGC	+	147745859-147745908	7q35c-q36.1a	Double layer of lipid molecules that encloses all cells, and, in eukaryotes, many organelles; may be a single or double lipid bilayer; also includes associated proteins [goid 16020] [evidence IEA]; Penetrating at least one phospholipid bilayer of a membrane. May also refer to the state of being buried in the bilayer with no exposure outside the bilayer. When used to describe a protein, indicates …
ILMN_1746492	NM_006860.2	RABL4	3176	-2.40336	8.41806	-9.56063	7.23052e-20	0.0408537	9.07431	7.80926	0.0262228	0.0313272	9.09286	9.05577	7.78711	7.83141	533.779	535.152	217.237	234.81	0	0	0.0012987	0.0012987	0	RABL4	NM_006860.2	RABL4	22	Homo sapiens RAB, member of RAS oncogene family-like 4 (RABL4), mRNA.	RAYL	Select regulatory molecule -> G-protein -> Small GTPase	Signal transduction -> Intracellular signaling cascade;Intracellular protein traffic -> Exocytosis -> Regulated exocytosis;Intracellular protein traffic -> Endocytosis	2320707	RefSeq	ILMN_4559	NM_006860.2	NM_006860.2		9257237	NP_006851.1	2320707	S	672	GGAGAAGGCTCGGTCACAGGCTCCAGGCATCTCTCTCCCAGGTGTTTTAG	-	37159048-37159057:37159963-37160002	22q12.3d	The living contents of a cell; the matter contained within (but not including) the plasma membrane, usually taken to exclude large vacuoles and masses of secretory or ingested material. In eukaryotes it includes the nucleus and cytoplasm [goid 5622] [evidence IEA]
ILMN_2115340	NM_003548.2	HIST2H4A	3176	-2.40329	8.51703	-9.58776	5.57575e-20	0.0388802	9.173	7.90798	0.0387877	0.00267943	9.20042	9.14557	7.90609	7.90988	575.466	570.303	234.737	248.222	0	0	0.0012987	0.0012987	0	HIST2H4A	NM_003548.2	HIST2H4A	1	Homo sapiens histone cluster 2, H4a (HIST2H4A), mRNA.	H4FN; H4F2; H4/n; HIST2H4; FO108; H4	Nucleic acid binding -> Histone	Nucleoside, nucleotide and nucleic acid metabolism -> Chromatin packaging and remodeling	4890279	RefSeq	ILMN_22069	NM_003548.2	NM_003548.2		29553982	NP_003539.1	4890279	S	344	GCCGCTCCAGCTTTGCACGTTTCGATCCCAAAGGCCCTTTTTAGGGCCGA	+	148071188-148071237	1q21.2a
ILMN_1809890	NM_003640.2	IKBKAP	3176	-2.41977	8.10949	-9.60827	4.57611e-20	0.0728818	8.77194	7.49707	0.0694848	0.0219912	8.7228	8.82107	7.51262	7.48151	411.007	453.078	180.692	182.171	0	0	0.00519481	0.0038961	0	IKBKAP	NM_003640.2	IKBKAP	9	Homo sapiens inhibitor of kappa light polypeptide gene enhancer in B-cells, kinase complex-associated protein (IKBKAP), mRNA.	IKI3; FLJ12497; FD; DKFZp781H1425; ELP1; DYS; TOT1; IKAP	Select regulatory molecule -> Kinase modulator -> Kinase activator	Signal transduction -> Intracellular signaling cascade -> NF-kappaB cascade;Protein targeting and localization -> Asymmetric protein localization;Immunity and defense -> Cytokine/chemokine mediated immunity	2970129	RefSeq	ILMN_30229	NM_003640.2	NM_003640.2		38569393	NP_003631.2	2970129	S	5362	GGCACAAGCGATTCACGTAGGATCTGCCCCTGTGACCAAAACACCTCCCA	-	110670111-110670160	9q31.3a	A membrane-bounded organelle of eukaryotic cells in which chromosomes are housed and replicated. In most cells, the nucleus contains all of the cell's chromosomes except the organellar chromosomes, and is the site of RNA synthesis and processing. In some species, or in specialized cell types, RNA metabolism or DNA replication may be absent [goid 5634] [evidence IEA]; A small, dense body one or mo…
ILMN_1709635	NM_173512.1	SLC38A11	3176	-2.42195	7.91804	-9.62758	3.79764e-20	0.034501	8.58179	7.30562	0.0260742	0.0225933	8.60023	8.56335	7.3216	7.28965	376.481	376.22	159.531	158.037	0	0	0.0181818	0.0337662	0	SLC38A11	NM_173512.1	SLC38A11	2	Homo sapiens solute carrier family 38, member 11 (SLC38A11), mRNA.	AVT2; FLJ39822; MGC150450	Molecular function unclassified	Biological process unclassified	6450612	RefSeq	ILMN_22027	NM_173512.1	NM_173512.1		27735136	NP_775783.1	6450612	S	1295	GTCATGCTTCCCATTGGTGCTGTGGTGATGGTTTTTGGATTCGTCATGGC	-	165755088-165755137	2q24.3b-q24.3c	Double layer of lipid molecules that encloses all cells, and, in eukaryotes, many organelles; may be a single or double lipid bilayer; also includes associated proteins [goid 16020] [evidence IEA]; Penetrating at least one phospholipid bilayer of a membrane. May also refer to the state of being buried in the bilayer with no exposure outside the bilayer. When used to describe a protein, indicates …
ILMN_3310491	NR_031742.1	MIR1978	3176	-2.21456	9.36817	-9.65897	2.80794e-20	0.286493	9.95922	8.8122	0.201905	0.203255	10.102	9.81645	8.95592	8.66848	1094.28	917.702	473.074	419.467	0	0	0	0	0	MIR1978	NR_031742.1	MIR1978		Homo sapiens microRNA 1978 (MIR1978), microRNA.				770743	RefSeq	ILMN_388662	NR_031742.1	NR_031742.1		269847680		770743	S	1	AGACGGGCTCACATCACCCCATAAACAAATAGGTTTGGTCCTAGCCTTTC
ILMN_1808508	NM_000899.3	KITLG	3176	-2.24875	9.28765	-9.67635	2.37276e-20	0.0912255	9.89059	8.72147	0.0213686	0.0886875	9.9057	9.87548	8.78418	8.65876	945.639	953.478	422.614	416.753	0	0	0	0	0	KITLG	NM_000899.3	KITLG	12	Homo sapiens KIT ligand (KITLG), transcript variant b, mRNA.	DKFZp686F2250; SCF; SF; MGF; KL-1; Kitl	Signaling molecule -> Growth factor;Signaling molecule -> Membrane-bound signaling molecule;Cell adhesion molecule	Signal transduction -> Cell surface receptor mediated signal transduction -> Receptor protein tyrosine kinase signaling pathway;Signal transduction -> Cell communication -> Cell adhesion-mediated signaling;Signal transduction -> Cell communication -> Ligand-mediated signaling;Cell adhesion	3990670	RefSeq	ILMN_172829	NM_000899.3	NM_000899.3		59939901	NP_000890.1	3990670	A	4019	GGCATGGTGGGATGGATGTTGCAAAAGATATCCGGAGCCTCCAGTCTGTC	-	88887932-88887981	12q21.32a	Double layer of lipid molecules that encloses all cells, and, in eukaryotes, many organelles; may be a single or double lipid bilayer; also includes associated proteins [goid 16020] [evidence IEA]; The space external to the outermost structure of a cell. For cells without external protective or external encapsulating structures this refers to space outside of the plasma membrane. This term covers…
ILMN_1784283	NM_153676.2	USH1C	3176	-2.38717	8.81901	-9.69157	2.05524e-20	0.037356	9.46897	8.21367	0.0057111	0.0369168	9.46493	9.47301	8.18756	8.23977	694.18	714.269	284.309	313.226	0	0	0	0	0	USH1C	NM_005709.2	USH1C	11	Homo sapiens Usher syndrome 1C (autosomal recessive, severe) (USH1C), transcript variant b3, mRNA.	PDZ-73; PDZ-45; ush1cpst; NY-CO-37; AIE-75; PDZ73; PDZ-73/NY-CO-38; NY-CO-38; DFNB18	Cytoskeletal protein	Biological process unclassified	3830309	RefSeq	ILMN_30152	NM_153676.2	NM_153676.2		71533193	NP_710142.1	3830309	A	2904	CCTGAATCTATCACCCAGGAATCTCAAACTCCCTTTGGCCCTGAACCAGG	-	17472310-17472359	11p15.1d	The outer segment of a vertebrate photoreceptor that contains discs of photoreceptive membranes [goid 1750] [evidence IEA]; The inner segment of a vertebrate photoreceptor containing mitochondria, ribosomes and membranes where opsin molecules are assembled and passed to be part of the outer segment discs [goid 1917] [evidence IEA]; All of the contents of a cell excluding the plasma membrane and n…
ILMN_2399304	NM_145117.3	NAV2	3176	-2.39567	8.82429	-9.73632	1.3371e-20	0.143485	9.47698	8.21655	0.0372472	0.138567	9.45064	9.50332	8.31453	8.11857	687.587	730.569	309.682	287.109	0	0	0	0	0	NAV2	NM_145117.3	NAV2	11	Homo sapiens neuron navigator 2 (NAV2), transcript variant 2, mRNA.	STEERIN2; HELAD1; RAINB1; FLJ10633; FLJ23707; FLJ11030; POMFIL2; KIAA1419	Molecular function unclassified	Biological process unclassified	290239	RefSeq	ILMN_8536	NM_145117.3	NM_145117.3		58651739	NP_660093.2	290239	A	8937	TCTGGACGAGCCTTGCCTGACCTCTTCGGTGCTGACCTTCCCAAAGTGAT	+	20097697-20097746	11p15.1b	A membrane-bounded organelle of eukaryotic cells in which chromosomes are housed and replicated. In most cells, the nucleus contains all of the cell's chromosomes except the organellar chromosomes, and is the site of RNA synthesis and processing. In some species, or in specialized cell types, RNA metabolism or DNA replication may be absent [goid 5634] [evidence IEA]
ILMN_1700831	NM_003645.2	SLC27A2	3176	-2.30008	9.1784	-9.73935	1.29954e-20	0.0592582	9.79889	8.5972	0.0336907	0.0487491	9.82271	9.77506	8.56273	8.63167	887.433	891.751	363.37	409.339	0	0	0	0	0	SLC27A2	NM_003645.2	SLC27A2	15	Homo sapiens solute carrier family 27 (fatty acid transporter), member 2 (SLC27A2), mRNA.	HsT17226; FATP2; FACVL1; hFACVL1; VLACS; VLCS; ACSVL1	Transporter	Lipid, fatty acid and steroid metabolism -> Fatty acid metabolism;Lipid, fatty acid and steroid metabolism -> Lipid and fatty acid transport;Transport -> Lipid and fatty acid transport;Other metabolism	4670138	RefSeq	ILMN_7438	NM_003645.2	NM_003645.2		23111065	NP_003636.1	4670138	S	1931	GACCCTGGTGGAGGAGGGCTTTAACCCTGCTGTCATCAAAGATGCCTTGT	+	48315450-48315499	15q21.2a	A semiautonomous, self replicating organelle that occurs in varying numbers, shapes, and sizes in the cytoplasm of virtually all eukaryotic cells. It is notably the site of tissue respiration [goid 5739] [evidence IEA]; A small, membrane-bounded organelle that uses dioxygen (O2) to oxidize organic molecules; contains some enzymes that produce and others that degrade hydrogen peroxide (H2O2) [goid…
ILMN_1682775	NM_001955.2	EDN1	3176	-2.45633	7.9185	-9.78033	8.69939e-21	0.214621	8.59325	7.29674	0.169594	0.13153	8.71317	8.47333	7.20373	7.38974	408.756	353.294	147.265	169.998	0	0	0.0584416	0.0103896	1	EDN1	NM_001955.2	EDN1	6	Homo sapiens endothelin 1 (EDN1), mRNA.	ET1	Signaling molecule -> Peptide hormone	Signal transduction -> Cell surface receptor mediated signal transduction -> G-protein mediated signaling;Signal transduction -> Cell communication -> Ligand-mediated signaling;Blood circulation and gas exchange -> Regulation of vasoconstriction, dilation;Cell proliferation and differentiation;Homeostasis	7040386	RefSeq	ILMN_28724	NM_001955.2	NM_001955.2		21359861	NP_001946.2	7040386	S	1158	CCACACAGGGGTGGAGTTTCTGACGAAGGTCCTAAGGGAGTGTTTGTGTC	+	12404601-12404650	6p24.1b	The space external to the outermost structure of a cell. For cells without external protective or external encapsulating structures this refers to space outside of the plasma membrane. This term covers the host cell environment outside an intracellular parasite [goid 5576] [evidence IEA]; That part of a multicellular organism outside the cells proper, usually taken to be outside the plasma membra…
ILMN_1669113	NM_012068.3	ATF5	3176	-2.4283	9.00769	-10.1047	3.43103e-22	0.132765	9.67037	8.39042	0.112715	0.0701555	9.75007	9.59066	8.34081	8.44003	843.78	772.465	315.008	360.84	0	0	0	0	0	ATF5	NM_012068.2	ATF5	19	Homo sapiens activating transcription factor 5 (ATF5), mRNA.	ATFX; FLJ34666; HMFN0395	Transcription factor -> Other transcription factor	Nucleoside, nucleotide and nucleic acid metabolism -> mRNA transcription -> mRNA transcription regulation	1570484	RefSeq	ILMN_6490	NM_012068.3	NM_012068.3		142361424	NP_036200.2	1570484	S	1901	CAGTGTTTCGTGAAGGTGTTGGAGAGGGGCTGTGTCTGGGTGAGGGATGG	+	55128896-55128945	19q13.33b	A membrane-bounded organelle of eukaryotic cells in which chromosomes are housed and replicated. In most cells, the nucleus contains all of the cell's chromosomes except the organellar chromosomes, and is the site of RNA synthesis and processing. In some species, or in specialized cell types, RNA metabolism or DNA replication may be absent [goid 5634] [evidence IEA]; Any complex, distinct from RN…
ILMN_1778668	NM_003186.3	TAGLN	3176	-2.52786	7.75594	-10.1057	3.4013e-22	0.223895	8.45369	7.11577	0.223626	0.01097	8.61181	8.29556	7.12353	7.10802	378.951	312.107	139.615	138.726	0	0	0.116883	0.142857	2	TAGLN	NM_003186.3	TAGLN	11	Homo sapiens transgelin (TAGLN), transcript variant 2, mRNA.	TAGLN1; WS3-10; SM22; DKFZp686P11128; SMCC	Cytoskeletal protein -> Actin family cytoskeletal protein -> Non-motor actin binding protein	Muscle contraction	650678	RefSeq	ILMN_2335	NM_003186.3	NM_003186.3		48255904	NP_003177.2	650678	A	1022	GATGTGGGCCAAGTCCACTGTCCTCCTTGGCGGCAAAAGCCCATTGAAGA	+	116580580-116580629	11q23.3b	All of the contents of a cell excluding the plasma membrane and nucleus, but including other subcellular structures [goid 5737] [evidence IEA]
ILMN_1674985	NM_018022.1	TMEM51	3176	-2.11925	9.77342	-10.1947	1.374e-22	0.071575	10.3302	9.24664	0.0427703	0.0573906	10.3604	10.3	9.28723	9.20606	1309.31	1304.27	588.63	604.122	0	0	0	0	0	TMEM51	NM_018022.1	TMEM51	1	Homo sapiens transmembrane protein 51 (TMEM51), mRNA.	FLJ10199; C1orf72	Molecular function unclassified	Biological process unclassified	380102	RefSeq	ILMN_443	NM_018022.1	NM_018022.1		8922276	NP_060492.1	380102	S	1593	CTACGCTGGAGTCCTGAACTGTGGGTAGAAAACACGACCTGGCTTTGTAG	+	15419242-15419291	1p36.21a	Double layer of lipid molecules that encloses all cells, and, in eukaryotes, many organelles; may be a single or double lipid bilayer; also includes associated proteins [goid 16020] [evidence IEA]; Penetrating at least one phospholipid bilayer of a membrane. May also refer to the state of being buried in the bilayer with no exposure outside the bilayer. When used to describe a protein, indicates …
ILMN_2386100	NM_001007793.1	BUB3	3176	-2.17223	9.67354	-10.2372	8.88145e-23	0.131743	10.2493	9.13013	0.0668552	0.113519	10.202	10.2966	9.04986	9.2104	1174.71	1301.74	501.212	605.962	0	0	0	0	0	BUB3	NM_001007793.1	BUB3	10	Homo sapiens BUB3 budding uninhibited by benzimidazoles 3 homolog (yeast) (BUB3), transcript variant 2, mRNA.	BUB3L; hBUB3	Miscellaneous function -> Other miscellaneous function protein	Cell cycle -> Mitosis -> Chromosome segregation	6350348	RefSeq	ILMN_5688	NM_001007793.1	NM_001007793.1		56550080	NP_001007794.1	6350348	A	1072	CGCCAAGTGACAGATGCAGAAACAAAACCCAAGTCCACCTAATCATCCTG	+	124912303-124912334:124914553-124914562:124914563-124914570	10q26.13c	A multisubunit complex that is located at the centromeric region of DNA and provides an attachment point for the spindle microtubules [goid 776] [pmid 9660858] [evidence TAS]; A membrane-bounded organelle of eukaryotic cells in which chromosomes are housed and replicated. In most cells, the nucleus contains all of the cell's chromosomes except the organellar chromosomes, and is the site of RNA sy…
ILMN_3243593	NR_003286.1	LOC100008588	3176	-2.19193	9.64842	-10.2888	5.21529e-23	1.87827	10.2311	9.09891	1.87543	0.103253	8.90498	11.5572	9.0259	9.17192	467.086	3210.59	493.521	591.527	0	0	0	0	0	LOC100008588	NR_003286.1	LOC100008588		Homo sapiens 18S ribosomal RNA (LOC100008588), non-coding RNA.		Molecular function unclassified	Biological process unclassified	3180609	RefSeq	ILMN_177189	NR_003286.1	NR_003286.1		124517659		3180609	S	1671	GCGTTGATTAAGTCCCTGCCCTTTGTACACACCGCCCGTCGCTACTACCG
ILMN_2388263	NM_198151.1	HEPACAM2	3176	-2.59544	8.08251	-10.3682	2.29082e-23	0.0943599	8.79973	7.42375	0.0623059	0.0708644	8.75567	8.84378	7.47386	7.37364	420.577	460.627	176.299	168.094	0	0	0.00909091	0.012987	0	HEPACAM2	NM_198151.1	HEPACAM2	7	Homo sapiens HEPACAM family member 2 (HEPACAM2), transcript variant 2, mRNA.		Cell adhesion molecule -> CAM family adhesion molecule	Cell adhesion	1300427	RefSeq	ILMN_1501	NM_198151.1	NM_198151.1		37700248	NP_937794.1	1300427	A	1658	CGTTCTCATGCTGACGGGGAGAACGAAAGTGACAGGGGTTTCCTCATAAG	-	92818288-92818337	7q21.3a
ILMN_1670037	NM_021128.3	POLR2L	3176	-2.209	9.65726	-10.431	1.18808e-23	0.0420957	10.2459	9.10247	0.0374562	0.0192115	10.2194	10.2723	9.11605	9.08888	1190.18	1279.93	526.947	560.488	0	0	0	0	0	POLR2L	NM_021128.3	POLR2L	11	Homo sapiens polymerase (RNA) II (DNA directed) polypeptide L, 7.6kDa (POLR2L), mRNA.	hsRPB10b; RPABC5; RBP10; RPB10beta; RPB7.6; RPB10; hRPB7.6	Nucleic acid binding -> DNA-directed RNA polymerase;Transferase -> Nucleotidyltransferase	Nucleoside, nucleotide and nucleic acid metabolism -> mRNA transcription	6200017	RefSeq	ILMN_13427	NM_021128.3	NM_021128.3		45359860	NP_066951.1	6200017	S	575	TCCCTCCTTCTGGGTGTTCTTCAGGCTGAGCAGAGAGGCTCCTGTACCCT	-	829972-830021	11p15.5c	A membrane-bounded organelle of eukaryotic cells in which chromosomes are housed and replicated. In most cells, the nucleus contains all of the cell's chromosomes except the organellar chromosomes, and is the site of RNA synthesis and processing. In some species, or in specialized cell types, RNA metabolism or DNA replication may be absent [goid 5634] [evidence IEA]; That part of the nuclear cont…
ILMN_1804593	NM_198151.1	HEPACAM2	3176	-2.59037	8.60051	-10.4484	9.91278e-24	0.05553	9.31445	7.94129	0.0501633	0.0238164	9.27898	9.34992	7.95813	7.92445	607.437	654.465	243.416	250.548	0	0	0.0012987	0.0012987	0	HEPACAM2	NM_198151.1	HEPACAM2	7	Homo sapiens HEPACAM family member 2 (HEPACAM2), transcript variant 2, mRNA.		Cell adhesion molecule -> CAM family adhesion molecule	Cell adhesion	4290465	RefSeq	ILMN_1501	NM_198151.1	NM_198151.1		37700248	NP_937794.1	4290465	S	1379	AGCACATCCCTGCCCAGCAGCAAGACCATCCAGAGTGAACTTTCATGGGC	-	92818567-92818579:92818580-92818583:92821567-92821599	7q21.3a
ILMN_2405915	NM_176805.1	MRPS11	3176	-2.01958	10.0817	-10.4616	8.63764e-24	0.151079	10.6015	9.58744	0.1238	0.0865941	10.689	10.514	9.64867	9.52621	1658.4	1516.16	751.798	754.744	0	0	0	0	0	MRPS11	NM_176805.1	MRPS11	15	Homo sapiens mitochondrial ribosomal protein S11 (MRPS11), nuclear gene encoding mitochondrial protein, transcript variant 2, mRNA.	HCC-2; FLJ22512; FLJ23406	Nucleic acid binding -> Ribosomal protein	Protein metabolism and modification -> Protein biosynthesis	5860626	RefSeq	ILMN_19324	NM_176805.1	NM_176805.1		28872739	NP_789775.1	5860626	A	618	TGAAAGGCCTGGGGCCAGGACGCTTGTCTGCCATGCACGGACTGATCATG	+	86821264-86821289:86822107-86822130	15q25.3d	The living contents of a cell; the matter contained within (but not including) the plasma membrane, usually taken to exclude large vacuoles and masses of secretory or ingested material. In eukaryotes it includes the nucleus and cytoplasm [goid 5622] [evidence IEA]; A semiautonomous, self replicating organelle that occurs in varying numbers, shapes, and sizes in the cytoplasm of virtually all euka…
ILMN_1712684	NM_020223.2	FAM20C	3176	-2.62945	7.9824	-10.5138	4.99785e-24	0.0174088	8.71019	7.31543	0.00599222	0.016345	8.70595	8.71443	7.30387	7.32698	406.891	419.085	157.699	162.325	0	0	0.0207792	0.0220779	0	FAM20C	NM_020223.1	FAM20C	7	Homo sapiens family with sequence similarity 20, member C (FAM20C), mRNA.	RNS; DMP4	Molecular function unclassified	Biological process unclassified	4860646	RefSeq	ILMN_5460	NM_020223.2	NM_020223.2		116174741	NP_064608.2	4860646	I	2381	CTCAAGGCCAAGCTCACCCCTCAAGTGCTCTCACACTCGGGACCTAATTC	+	295877-295926	7p22.3d	The space external to the outermost structure of a cell. For cells without external protective or external encapsulating structures this refers to space outside of the plasma membrane. This term covers the host cell environment outside an intracellular parasite [goid 5576] [evidence IEA]
ILMN_1778337	NM_000458.1	TCF2	3176	-2.26935	9.6026	-10.6445	1.25995e-24	0.0760991	10.2119	9.02964	0.0597816	0.0470875	10.2542	10.1696	8.99634	9.06293	1219.33	1185.66	484.163	551.734	0	0	0	0	0	TCF2	NM_000458.1	TCF2	17	Homo sapiens transcription factor 2, hepatic; LF-B3; variant hepatic nuclear factor (TCF2), transcript variant a, mRNA.	VHNF1; MODY5; HNF2; HNF1B; FJHN; HNF1beta; LFB3	Transcription factor -> Other transcription factor;Nucleic acid binding	Nucleoside, nucleotide and nucleic acid metabolism -> mRNA transcription -> mRNA transcription regulation	3520632	RefSeq	ILMN_10099	NM_000458.1	NM_000458.1		4507396	NP_000449.1	3520632	I	2552	GGCCTGGACACTTATGGGGACAGCATACCTTGGACTGACTACCAGCTAAC	-	33120754-33120803	17q12b
ILMN_2404906	NM_001012413.1	SGOL1	3176	-2.04918	10.0778	-10.6907	7.69567e-25	0.03323	10.6086	9.57357	0.00608392	0.0326683	10.6129	10.6043	9.59667	9.55047	1573.2	1612.19	728.151	772.449	0	0	0	0	0	SGOL1	NM_001012413.1	SGOL1	3	Homo sapiens shugoshin-like 1 (S. pombe) (SGOL1), transcript variant C1, mRNA.	NY-BR-85; Sgo1	Molecular function unclassified	Biological process unclassified	7150128	RefSeq	ILMN_14464	NM_001012413.1	NM_001012413.1		60302878	NP_001012413.1	7150128	A	753	CCTAAACGTAGGTGCACAGCCAGCGTGAACTATAAGGAGCCCACCCTCGC	-	20212537-20212586	3p24.3b	The region of a chromosome that includes the centromere and associated proteins. In monocentric chromosomes, this region corresponds to a single area of the chromosome, whereas in holocentric chromosomes, it is evenly distributed along the chromosome [goid 775] [evidence IEA]; A membrane-bounded organelle of eukaryotic cells in which chromosomes are housed and replicated. In most cells, the nucle…
ILMN_1681269	NM_003845.1	DYRK4	3176	-2.6791	7.8458	-10.7273	5.18702e-25	0.0436223	8.58881	7.16707	0.0344411	0.0267716	8.61317	8.56446	7.186	7.14814	379.171	376.578	145.649	142.886	0	0	0.0675325	0.106494	2	DYRK4	NM_003845.1	DYRK4	12	Homo sapiens dual-specificity tyrosine-(Y)-phosphorylation regulated kinase 4 (DYRK4), mRNA.		Kinase -> Protein kinase -> Non-receptor serine/threonine protein kinase;Kinase -> Protein kinase -> Non-receptor tyrosine protein kinase	Protein metabolism and modification -> Protein modification -> Protein phosphorylation	6270382	RefSeq	ILMN_20487	NM_003845.1	NM_003845.1		28827773	NP_003836.1	6270382	S	1642	GGCGGAGGTGTCCATGACCTCCCCAGGACAGAGCAAAAACTTCTCCCTCA	+	4593099-4593148	12p13.32a	The part of a cell or its extracellular environment in which a gene product is located. A gene product may be located in one or more parts of a cell and its location may be as specific as a particular macromolecular complex, that is, a stable, persistent association of macromolecules that function together [goid 5575] [evidence ND ]; All of the contents of a cell excluding the plasma membrane and…
ILMN_2402131	NM_003487.2	TAF15	3176	-2.06296	10.0624	-10.7507	4.04505e-25	1.04167	10.5983	9.5536	0.323213	0.99026	10.8269	10.3698	10.2538	8.85338	1824.04	1366.91	1140.19	476.66	0	0	0	0	0	TAF15	NM_003487.2	TAF15	17	Homo sapiens TAF15 RNA polymerase II, TATA box binding protein (TBP)-associated factor, 68kDa (TAF15), transcript variant 2, mRNA.	TAFII68; TAF2N; RBP56; hTAFII68; Npl3	Transcription factor -> Other transcription factor;Nucleic acid binding -> mRNA processing factor -> mRNA splicing factor;Nucleic acid binding -> Other DNA-binding protein	Neuronal activities;Oncogenesis	4860463	RefSeq	ILMN_18165	NM_003487.2	NM_003487.2		21327699	NP_003478.1	4860463	A	1489	ATGGAGGAGACCGAGGAGGTGGCTATGGAGGAGATCGAGGTGGCTATGGA	+	31195828-31195877	17q12b	The living contents of a cell; the matter contained within (but not including) the plasma membrane, usually taken to exclude large vacuoles and masses of secretory or ingested material. In eukaryotes it includes the nucleus and cytoplasm [goid 5622] [evidence IEA]; A membrane-bounded organelle of eukaryotic cells in which chromosomes are housed and replicated. In most cells, the nucleus contains …
ILMN_1852151	BX110351			-2.13884	9.89872	-10.7724	3.20027e-25	0.021688	10.4623	9.36549	0.00751368	0.0203448	10.4676	10.457	9.3511	9.37987	1414.18	1457.66	615.229	683.618	0	0	0	0	0		Hs.125395	HS.125395	5	BX110351 NCI_CGAP_Kid5 Homo sapiens cDNA clone IMAGp998C243778, mRNA sequence				290372	Unigene	ILMN_76113	Hs.125395		Hs.125395	27836324		290372	S	352	CCCTATTCTCTGGATCCTTCCTGAGGATTTATGATGCGTAATACTCCAGG	-	156386682-156386731
ILMN_3307906	NM_017734.4	PALMD	54873	-2.66223	8.67702	-10.8014	2.33931e-25	0.336822	9.41203	7.9994	0.15371	0.299704	9.52072	9.30334	8.21132	7.78748	719.874	635.408	289.03	228.091	0	0	0	0.0025974	0	PALMD	NM_017734.4	PALMD	1	Homo sapiens palmdelphin (PALMD), mRNA.				4290494	RefSeq	ILMN_366205	NM_017734.4	NM_017734.4		197313789	NP_060204.1	4290494	S	1979	CTTAGGCAGCCCTGTCCACCATTCCCCATTTGATGCTCAGACAACTGGAG	+	100155352-100155401	1p21.2a	All of the contents of a cell excluding the plasma membrane and nucleus, but including other subcellular structures [goid 5737] [evidence IEA]; Double layer of lipid molecules that encloses all cells, and, in eukaryotes, many organelles; may be a single or double lipid bilayer; also includes associated proteins [goid 16020] [evidence IEA]
ILMN_1733519	NM_005342.2	HMGB3	3149	-2.3045	9.62699	-10.9504	4.58832e-26	0.0414039	10.248	9.04359	0.0205449	0.035947	10.2626	10.2335	9.01817	9.069	1225.1	1239.95	490.798	553.474	0	0	0	0	0	HMGB3	NM_005342.2	HMGB3	X	Homo sapiens high-mobility group box 3 (HMGB3), mRNA.	MGC90319; HMG4; HMG2A	Molecular function unclassified	Biological process unclassified	7570050	RefSeq	ILMN_8326	NM_005342.2	NM_005342.2		71143136	NP_005333.2	7570050	S	3134	GTTGAGGCCACTTGGTCCATTAGCTGGGGCAGCAAGATCACTACTCAACG	+	149909484-149909533	Xq28c-q28d	The ordered and organized complex of DNA and protein that forms the chromosome [goid 785] [evidence IEA]; A membrane-bounded organelle of eukaryotic cells in which chromosomes are housed and replicated. In most cells, the nucleus contains all of the cell's chromosomes except the organellar chromosomes, and is the site of RNA synthesis and processing. In some species, or in specialized cell types,…
ILMN_1755075	NM_004508.2	IDI1	3422	-2.23244	9.79295	-11.0659	1.27959e-26	0.128605	10.3894	9.23076	0.120322	0.0454084	10.3043	10.4745	9.26287	9.19865	1260.12	1477.07	578.944	600.725	0	0	0	0	0	IDI1	NM_004508.2	IDI1	10	Homo sapiens isopentenyl-diphosphate delta isomerase 1 (IDI1), mRNA.	IPP1; IPPI1	Isomerase	Other metabolism	2640670	RefSeq	ILMN_20349	NM_004508.2	NM_004508.2		40018632	NP_004499.2	2640670	S	1674	TGAGCACAGAGGTGTTCATAAAATGGGAATTGAGTCCCACTCGGTAAGAG	-	1086376-1086425	10p15.3c	A small, membrane-bounded organelle that uses dioxygen (O2) to oxidize organic molecules; contains some enzymes that produce and others that degrade hydrogen peroxide (H2O2) [goid 5777] [pmid 8188698] [evidence TAS]; That part of the cytoplasm that does not contain membranous or particulate subcellular components [goid 5829] [pmid 8806705] [evidence EXP]
ILMN_1655904	NM_005012.2	ROR1	4919	-2.5922	9.144	-11.1332	6.06443e-27	0.0410854	9.85687	8.48269	0.017245	0.037291	9.86906	9.84467	8.45632	8.50906	918.903	934.465	339.534	377.858	0	0	0	0	0	ROR1	NM_005012.1	ROR1	1	Homo sapiens receptor tyrosine kinase-like orphan receptor 1 (ROR1), transcript variant 1, mRNA.	dJ537F10.1; NTRKR1; MGC99659	Receptor -> Protein kinase receptor -> Tyrosine protein kinase receptor;Kinase -> Protein kinase -> Tyrosine protein kinase receptor	Protein metabolism and modification -> Protein modification -> Protein phosphorylation;Signal transduction -> Cell surface receptor mediated signal transduction -> Receptor protein tyrosine kinase signaling pathway	3890132	RefSeq	ILMN_3567	NM_005012.2	NM_005012.2		134152724	NP_005003.2	3890132	S	2989	AGCACTGGCCATGTGACTAGCTTGCCCTCATCAGGATCCAATCAGGAAGC	+	64416412-64416461	1p31.3c	All of the contents of a cell excluding the plasma membrane and nucleus, but including other subcellular structures [goid 5737] [pmid 8875995] [evidence TAS]; The membrane surrounding a cell that separates the cell from its external environment. It consists of a phospholipid bilayer and associated proteins [goid 5886] [pmid 8875995] [evidence TAS]; The membrane surrounding a cell that separates t…
ILMN_1804419	NM_006152.2	LRMP	4033	-2.63363	9.04961	-11.1367	5.83944e-27	0.0271392	9.77505	8.378	0.012087	0.024299	9.7836	9.7665	8.39518	8.36082	864.749	885.571	326.753	341.637	0	0	0	0	0	LRMP	NM_006152.2	LRMP	12	Homo sapiens lymphoid-restricted membrane protein (LRMP), mRNA.	JAW1	Miscellaneous function -> Other miscellaneous function protein;Membrane traffic protein -> Other membrane traffic protein	Immunity and defense	7150324	RefSeq	ILMN_9813	NM_006152.2	NM_006152.2		42789728	NP_006143.2	7150324	S	2498	TACCAGACTCCGACACAATGGGCCACCACCAGTGTGACAGCAGGACATCC	+	25152225-25152261:25152262-25152274	12p12.1b	A membrane-bounded organelle of eukaryotic cells in which chromosomes are housed and replicated. In most cells, the nucleus contains all of the cell's chromosomes except the organellar chromosomes, and is the site of RNA synthesis and processing. In some species, or in specialized cell types, RNA metabolism or DNA replication may be absent [goid 5634] [pmid 18029348] [evidence IDA]; All of the co…
ILMN_1737041	NM_004132.2	HABP2	3026	-2.80807	7.7812	-11.2432	1.77538e-27	0.133316	8.56155	7.07198	0.105408	0.0816232	8.63609	8.48702	7.01426	7.12969	385.97	356.563	129.793	140.966	0	0	0.277922	0.118182	2	HABP2	NM_004132.2	HABP2	10	Homo sapiens hyaluronan binding protein 2 (HABP2), mRNA.	HABP; PHBP; HGFAL; FSAP	Protease -> Serine protease	Protein metabolism and modification -> Proteolysis;Cell adhesion	4060427	RefSeq	ILMN_27659	NM_004132.2	NM_004132.2		20302151	NP_004123.1	4060427	S	2751	CCCTGACCCTTTCTGCGAATGTAACGAGCAAGCAGTCAGCACAGCCTGGG	+	115339090-115339139	10q25.3a	A membrane-bounded organelle of eukaryotic cells in which chromosomes are housed and replicated. In most cells, the nucleus contains all of the cell's chromosomes except the organellar chromosomes, and is the site of RNA synthesis and processing. In some species, or in specialized cell types, RNA metabolism or DNA replication may be absent [goid 5634] [pmid 18029348] [evidence IDA]; A small, dens…
ILMN_2126706	NM_005573.2	LMNB1	4001	-2.04662	10.2564	-11.2443	1.75506e-27	0.708074	10.786	9.75275	0.222916	0.672069	10.9436	10.6284	10.228	9.27753	1984.38	1638.89	1122.07	633.145	0	0	0	0	0	LMNB1	NM_005573.2	LMNB1	5	Homo sapiens lamin B1 (LMNB1), mRNA.	MGC111419; LMN; ADLD; LMNB; LMN2	Cytoskeletal protein -> Intermediate filament;Miscellaneous function -> Structural protein	Cell structure and motility -> Cell structure	3420593	RefSeq	ILMN_4100	NM_005573.2	NM_005573.2		27436949	NP_005564.1	3420593	S	2070	GAACTTTTCCACCAGCAGGGAACCCCAAGAGCATCCAATAGAAGCTGTGC	+	126154649-126154698	5q23.2e	A membrane-bounded organelle of eukaryotic cells in which chromosomes are housed and replicated. In most cells, the nucleus contains all of the cell's chromosomes except the organellar chromosomes, and is the site of RNA synthesis and processing. In some species, or in specialized cell types, RNA metabolism or DNA replication may be absent [goid 5634] [evidence IEA]; Any of a group of intermediat…
ILMN_3235709	NM_000458.2	HNF1B	6928	-2.28177	9.752	-11.2532	1.58959e-27	0.0385518	10.3652	9.17506	0.0385354	0.00112445	10.3925	10.338	9.17427	9.17586	1339.58	1339.89	547.269	592.591	0	0	0	0	0	HNF1B	NM_000458.2	HNF1B	17	Homo sapiens HNF1 homeobox B (HNF1B), transcript variant 1, mRNA.	VHNF1; MODY5; HNF2; TCF2; LF-B3; FJHN; HNF1beta; LFB3			6550747	RefSeq	ILMN_10099	NM_000458.2	NM_000458.2		156713461	NP_000449.1	6550747	S	2576	GCGGGCCTGGACACTTATGGGGACAGCATACCTTGGACTGACTACCAGCT	-	36046644-36046693	17q12b	A membrane-bounded organelle of eukaryotic cells in which chromosomes are housed and replicated. In most cells, the nucleus contains all of the cell's chromosomes except the organellar chromosomes, and is the site of RNA synthesis and processing. In some species, or in specialized cell types, RNA metabolism or DNA replication may be absent [goid 5634] [pmid 15509593] [evidence IDA]; A membrane-bo…
ILMN_1803788	NM_002306.1	LGALS3	3958	-2.8262	8.08679	-11.2922	1.02353e-27	0.097989	8.87087	7.37201	0.0120049	0.0972508	8.87936	8.86238	7.30325	7.44078	457.748	467.677	157.623	176.535	0	0	0.0207792	0.0038961	0	LGALS3	NM_002306.1	LGALS3	14	Homo sapiens lectin, galactoside-binding, soluble, 3 (galectin 3) (LGALS3), mRNA.	GAL3; MAC2; LGALS2; CBP35; GALBP	Signaling molecule -> Other signaling molecule;Cell adhesion molecule -> Other cell adhesion molecule	Cell adhesion;Immunity and defense -> Other immune and defense;Apoptosis -> Induction of apoptosis	5420377	RefSeq	ILMN_14333	NM_002306.1	NM_002306.1		4504982	NP_002297.1	5420377	S	741	CCTCACCAGTGCTTCATATACCATGATATAATCTGAAAGGGGCAGATTAA	+	54681712-54681742:54681743-54681761	14q22.3a	A layer consisting mainly of proteins (especially collagen) and glycosaminoglycans (mostly as proteoglycans) that forms a sheet underlying or overlying cells such as endothelial and epithelial cells. The proteins are secreted by cells in the vicinity [goid 5578] [evidence IEA]; A membrane-bounded organelle of eukaryotic cells in which chromosomes are housed and replicated. In most cells, the nucl…
ILMN_1675844	NM_017491.3	WDR1	9948	-2.50777	9.37658	-11.315	7.91748e-28	0.212261	10.0632	8.7368	0.176882	0.117335	10.1883	9.93813	8.65383	8.81977	1166.34	1001.14	385.959	466.844	0	0	0	0	0	WDR1	NM_017491.3	WDR1	4	Homo sapiens WD repeat domain 1 (WDR1), transcript variant 1, mRNA.	NORI-1; AIP1	Cytoskeletal protein -> Actin family cytoskeletal protein -> Non-motor actin binding protein	Sensory perception -> Hearing;Cell structure and motility -> Cell motility	4860239	RefSeq	ILMN_14280	NM_017491.3	NM_017491.3		53729350	NP_059830.1	4860239	I	759	CATACCGGCTGGCCACGGGAAGCGATGATAACTGCGCGGCATTCTTTGAG	-	10099367-10099416	4p16.1b	All of the contents of a cell excluding the plasma membrane and nucleus, but including other subcellular structures [goid 5737] [evidence IEA]; Any of the various filamentous elements that form the internal framework of cells, and typically remain after treatment of the cells with mild detergent to remove membrane constituents and soluble components of the cytoplasm. The term embraces intermediat…
ILMN_1759023	NM_006005.2	WFS1	7466	-2.02579	10.3393	-11.3153	7.9076e-28	0.0493826	10.861	9.84256	0.00520762	0.0491072	10.8647	10.8574	9.87728	9.80783	1880.59	1936.86	882.93	916.964	0	0	0	0	0	WFS1	NM_006005.2	WFS1	4	Homo sapiens Wolfram syndrome 1 (wolframin) (WFS1), mRNA.	DFNA14; DIDMOAD; WFRS; WOLFRAMIN; DFNA6; WFS; DFNA38	Molecular function unclassified	Sensory perception -> Vision;Sensory perception -> Hearing	6590224	RefSeq	ILMN_18545	NM_006005.2	NM_006005.2		13376995	NP_005996.1	6590224	S	3536	GGAGGTCCCTGCCAGTGTTTAGAAGAGCCTGACTGTGTTCAGTGCCTTGG	+	6355789-6355838	4p16.1f	The irregular network of unit membranes, visible only by electron microscopy, that occurs in the cytoplasm of many eukaryotic cells. The membranes form a complex meshwork of tubular channels, which are often expanded into slitlike cavities called cisternae. The ER takes two forms, rough (or granular), with ribosomes adhering to the outer surface, and smooth (with no ribosomes attached) [goid 5783…
ILMN_1658498	NM_152369.2	SLC44A3	126969	-2.03128	10.3465	-11.3828	3.66802e-28	0.0982309	10.8703	9.84791	0.0899352	0.0395091	10.9339	10.8067	9.87584	9.81997	1973.6	1865.18	882.307	925.035	0	0	0	0	0	SLC44A3	NM_152369.2	SLC44A3	1	Homo sapiens solute carrier family 44, member 3 (SLC44A3), mRNA.	CTL3; MGC45474	Transporter -> Other transporter	Transport -> Small molecule transport	4230500	RefSeq	ILMN_9976	NM_152369.2	NM_152369.2		32698778	NP_689582.1	4230500	S	1393	CCGATGCTGCTACTGCTGTTTCTGGTGTCTTGACAAATACCTGCTCCATC	+	95105504-95105553	1p21.3d	Double layer of lipid molecules that encloses all cells, and, in eukaryotes, many organelles; may be a single or double lipid bilayer; also includes associated proteins [goid 16020] [evidence IEA]; Penetrating at least one phospholipid bilayer of a membrane. May also refer to the state of being buried in the bilayer with no exposure outside the bilayer. When used to describe a protein, indicates …
ILMN_1758623	NM_138720.1	HIST1H2BD	3017	-2.8499	8.02711	-11.3844	3.60581e-28	0.0872825	8.81804	7.30713	0.052038	0.0700734	8.78124	8.85484	7.25758	7.35668	429.382	465.086	152.919	166.064	0	0	0.0311688	0.0155844	0	HIST1H2BD	NM_138720.1	HIST1H2BD	6	Homo sapiens histone cluster 1, H2bd (HIST1H2BD), transcript variant 2, mRNA.	H2B.1B; HIRIP2; MGC90432; dJ221C16.6; H2B/b; H2BFB	Molecular function unclassified	Biological process unclassified	6200669	RefSeq	ILMN_17622	NM_138720.1	NM_138720.1		20336751	NP_619790.1	6200669	A	36	CTATTAACGCTACGATGCCTGAACCTACCAAGTCTGCTCCTGCCCCAAAG	+	26158384-26158397:26158398-26158433	6p22.1d	A complex comprised of DNA wound around a multisubunit core and associated proteins, which forms the primary packing unit of DNA into higher order structures [goid 786] [evidence IEA]; A membrane-bounded organelle of eukaryotic cells in which chromosomes are housed and replicated. In most cells, the nucleus contains all of the cell's chromosomes except the organellar chromosomes, and is the site …
ILMN_2142695	NM_002938.2	RNF4	6047	-2.12456	10.1739	-11.62	2.38077e-29	0.096844	10.732	9.64483	0.0629852	0.0735637	10.7765	10.6875	9.69685	9.59282	1754.28	1713.16	776.395	794.103	0	0	0	0	0	RNF4	NM_002938.2	RNF4	4	Homo sapiens ring finger protein 4 (RNF4), mRNA.	RES4-26; SNURF	Transcription factor -> Zinc finger transcription factor	Nucleoside, nucleotide and nucleic acid metabolism -> mRNA transcription -> mRNA transcription regulation;Developmental processes -> Gametogenesis -> Spermatogenesis and motility;Oncogenesis	2710541	RefSeq	ILMN_176496	NM_002938.2	NM_002938.2		34305289	NP_002929.1	2710541	S	2500	CCGCAGCTCTCATCATTGTGATGTGTAGCATGTCTGCCCTCTGACTGGAC	+	2486935-2486984	4p16.3a	A membrane-bounded organelle of eukaryotic cells in which chromosomes are housed and replicated. In most cells, the nucleus contains all of the cell's chromosomes except the organellar chromosomes, and is the site of RNA synthesis and processing. In some species, or in specialized cell types, RNA metabolism or DNA replication may be absent [goid 5634] [pmid 9710597] [evidence TAS]; All of the con…
ILMN_1652975	NM_003836.4	DLK1	8788	-2.90988	8.33882	-11.6333	2.04147e-29	0.100873	9.14482	7.60386	0.0726572	0.0699741	9.09345	9.1962	7.55439	7.65334	533.989	591.854	185.985	205.971	0	0	0.0025974	0.0025974	2	DLK1	NM_003836.4	DLK1	14	Homo sapiens delta-like 1 homolog (Drosophila) (DLK1), mRNA.	DLK; ZOG; Pref-1; FA1; pG2; PREF1	Molecular function unclassified	Biological process unclassified	3370561	RefSeq	ILMN_13065	NM_003836.4	NM_003836.4		74136022	NP_003827.3	3370561	I	856	TGCAAGCCCGAGTTCACAGGTCTCACCTGTGTCAAGAAGCGCGCGCTGAG	+	100270537-100270586	14q32.2b	That part of a multicellular organism outside the cells proper, usually taken to be outside the plasma membranes, and occupied by fluid [goid 5615] [pmid 7925474] [evidence TAS]; That fraction of cells, prepared by disruptive biochemical methods, that is soluble in water [goid 5625] [pmid 7925474] [evidence TAS]; Double layer of lipid molecules that encloses all cells, and, in eukaryotes, many or…
ILMN_1656560	NM_015393.2	PARM1	25849	-2.9129	8.4809	-11.6912	1.03887e-29	0.130387	9.28712	7.74466	0.0624323	0.114469	9.33126	9.24297	7.66372	7.8256	629.494	610.011	199.993	233.816	0	0	0.0025974	0.0012987	0	PARM1	NM_015393.2	PARM1	4	Homo sapiens prostate androgen-regulated mucin-like protein 1 (PARM1), mRNA.		Molecular function unclassified	Biological process unclassified	1240037	RefSeq	ILMN_28506	NM_015393.2	NM_015393.2		54400757	NP_056208.2	1240037	S	4668	GCCCTTCATCTTGCTTGCAAGTGTGCATGGTTCAATCCCTCACATCCAGG	+	75974952-75975001	4q13.3e
ILMN_1705861	NM_005498.3	AP1M2	10053	-2.0934	10.2781	-11.6998	9.40444e-30	0.0481686	10.8248	9.75896	0.0462357	0.013508	10.8575	10.7921	9.74941	9.76852	1872.92	1847.52	806.785	894.338	0	0	0	0	0	AP1M2	NM_005498.3	AP1M2	19	Homo sapiens adaptor-related protein complex 1, mu 2 subunit (AP1M2), mRNA.	HSMU1B; MU1B; MU-1B	Membrane traffic protein -> Other membrane traffic protein	Intracellular protein traffic -> Endocytosis -> Pinocytosis;Transport	1170041	RefSeq	ILMN_27417	NM_005498.3	NM_005498.3		14916516	NP_005489.2	1170041	S	1403	CGGATGCAGATTTTAGAGGGAGGGCAGGTGCGGGCTGTGTGTGTCTGTGT	-	10544645-10544694	19p13.2b	A compound membranous cytoplasmic organelle of eukaryotic cells, consisting of flattened, ribosome-free vesicles arranged in a more or less regular stack. The Golgi apparatus differs from the endoplasmic reticulum in often having slightly thicker membranes, appearing in sections as a characteristic shallow semicircle so that the convex side (cis or entry face) abuts the endoplasmic reticulum, sec…
ILMN_1809931	NM_006096.2	NDRG1	10397	-2.09969	10.2676	-11.7189	7.51392e-30	0.117289	10.8166	9.7464	0.11707	0.00716461	10.8994	10.7338	9.75147	9.74133	1925.77	1771.5	808.145	879.459	0	0	0	0	0	NDRG1	NM_006096.2	NDRG1	8	Homo sapiens N-myc downstream regulated gene 1 (NDRG1), mRNA.	CMT4D; GC4; RTP; RIT42; PROXY1; NMSL; NDR1; TDD5; TARG1; CAP43; HMSNL; DRG1	Molecular function unclassified	Cell proliferation and differentiation	1230070	RefSeq	ILMN_24220	NM_006096.2	NM_006096.2		37655182	NP_006087.2	1230070	S	2882	CTTCCCTGGCCTTGAGTAGAAAAGTCGGGGATCGGGGCAAGAGAGGCTGA	-	134318696-134318745	8q24.22c	A membrane-bounded organelle of eukaryotic cells in which chromosomes are housed and replicated. In most cells, the nucleus contains all of the cell's chromosomes except the organellar chromosomes, and is the site of RNA synthesis and processing. In some species, or in specialized cell types, RNA metabolism or DNA replication may be absent [goid 5634] [evidence IEA]; All of the contents of a cell…
ILMN_2199439	NM_000067.1	CA2	760	-2.12008	10.2163	-11.7227	7.19756e-30	0.128947	10.7728	9.68865	0.0899189	0.0924225	10.7092	10.8363	9.754	9.62329	1679.15	1899.78	808.942	811.34	0	0	0	0	0	CA2	NM_000067.1	CA2	8	Homo sapiens carbonic anhydrase II (CA2), mRNA.	Car2; CA-II; CAII; CA II	Lyase -> Dehydratase	Other metabolism -> Other carbon metabolism	2060674	RefSeq	ILMN_28750	NM_000067.1	NM_000067.1		4557394	NP_000058.1	2060674	S	1111	AGTACCTTGACTTTGTTCACAGCATGTAGGGTGATGAGCACTCACAATTG	+	86580533-86580582	8q21.2b	A membrane-bounded organelle of eukaryotic cells in which chromosomes are housed and replicated. In most cells, the nucleus contains all of the cell's chromosomes except the organellar chromosomes, and is the site of RNA synthesis and processing. In some species, or in specialized cell types, RNA metabolism or DNA replication may be absent [goid 5634] [pmid 18029348] [evidence IDA]; All of the co…
ILMN_1730825	NM_138484.2	SGOL1	151648	-2.02595	10.5202	-11.7902	3.24917e-30	0.0668108	11.0419	10.0233	0.0338497	0.057601	11.0179	11.0658	10.064	9.98253	2098.62	2238.59	998.841	1031.94	0	0	0	0	0	SGOL1	NM_001012413.1	SGOL1	3	Homo sapiens shugoshin-like 1 (S. pombe) (SGOL1), transcript variant C2, mRNA.	NY-BR-85; Sgo1	Molecular function unclassified	Biological process unclassified	4610348	RefSeq	ILMN_14008	NM_138484.2	NM_138484.2		142359926	NP_612493.1	4610348	A	612	GAAGCTACACCACCTGAAACTCAGCAGTCACCTCATCTTAGCCTGAAGGA	-	20212678-20212724:20218093-20218095	3p24.3b	The region of a chromosome that includes the centromere and associated proteins. In monocentric chromosomes, this region corresponds to a single area of the chromosome, whereas in holocentric chromosomes, it is evenly distributed along the chromosome [goid 775] [evidence IEA]; A membrane-bounded organelle of eukaryotic cells in which chromosomes are housed and replicated. In most cells, the nucle…
ILMN_1671151	NM_000965.2	RARB	5915	-3.1127	8.27718	-12.361	3.27696e-33	0.0733405	9.1367	7.49853	0.0484781	0.0550336	9.17098	9.10242	7.53744	7.45961	564.048	551.147	183.775	179.069	0	0	0.0025974	0.0038961	0	RARB	NM_000965.2	RARB	3	Homo sapiens retinoic acid receptor, beta (RARB), transcript variant 1, mRNA.	RRB2; NR1B2; HAP	Receptor -> Nuclear hormone receptor;Transcription factor -> Nuclear hormone receptor;Nucleic acid binding	Nucleoside, nucleotide and nucleic acid metabolism -> mRNA transcription -> mRNA transcription regulation;Signal transduction -> Cell communication;Developmental processes;Oncogenesis	5720441	RefSeq	ILMN_11766	NM_000965.2	NM_000965.2		14916493	NP_000956.2	5720441	A	2724	GCAGGCTGGTCTACCACTGGACCATGTAACTCTAGTGTCCTTCCTGATTC	+	25614019-25614068	3p24.2a	A membrane-bounded organelle of eukaryotic cells in which chromosomes are housed and replicated. In most cells, the nucleus contains all of the cell's chromosomes except the organellar chromosomes, and is the site of RNA synthesis and processing. In some species, or in specialized cell types, RNA metabolism or DNA replication may be absent [goid 5634] [pmid 2177841] [evidence IDA]; The part of a …
ILMN_2403247	NM_181472.1	CMTM7	112616	-2.08386	10.5537	-12.3609	3.27696e-33	0.118206	11.0966	10.0374	0.104529	0.0551923	11.0227	11.1705	9.99833	10.0764	2104.42	2409.84	956.058	1098.5	0	0	0	0	0	CMTM7	NM_181472.1	CMTM7	3	Homo sapiens CKLF-like MARVEL transmembrane domain containing 7 (CMTM7), transcript variant 2, mRNA.	CKLFSF7; FLJ30992	Molecular function unclassified	Biological process unclassified	4290403	RefSeq	ILMN_8951	NM_181472.1	NM_181472.1		31657098	NP_852137.1	4290403	A	985	GGGGTTTGTGAATACTCCCGCCTAAATCCCTTCTACTTCACTCCTCAGGG	+	32468908-32468957	3p22.3c	That part of a multicellular organism outside the cells proper, usually taken to be outside the plasma membranes, and occupied by fluid [goid 5615] [evidence IEA]; Double layer of lipid molecules that encloses all cells, and, in eukaryotes, many organelles; may be a single or double lipid bilayer; also includes associated proteins [goid 16020] [evidence IEA]; Penetrating at least one phospholipid…
ILMN_1758146	NM_001040023.1	SIRPA	140885	-2.09799	10.5128	-12.3847	2.44516e-33	0.045683	11.0609	9.99187	0.0451671	0.00684631	11.0928	11.0289	9.98702	9.99671	2226.64	2185.26	950.211	1040.62	0	0	0	0	0	SIRPA	NM_080792.1	SIRPA	20	Homo sapiens signal-regulatory protein alpha (SIRPA), transcript variant 2, mRNA.	SIRPalpha2; BIT; SHPS1; MFR; SIRP; SHPS-1; CD172A; SIRP-ALPHA-1; SIRPalpha; PTPNS1; P84; MYD-1	Signaling molecule -> Chemokine	Signal transduction -> Cell surface receptor mediated signal transduction -> Cytokine and chemokine mediated signaling pathway	1940129	RefSeq	ILMN_166179	NM_001040023.1	NM_001040023.1		91105766	NP_001035112.1	1940129	S	3940	GAACCCCAGGAAAAGGAAGAGGTCGAACCAACCCTGCGGAAGGAGCATGG	+	1868371-1868420	20p13d	The membrane surrounding a cell that separates the cell from its external environment. It consists of a phospholipid bilayer and associated proteins [goid 5886] [pmid 16691243] [evidence EXP]; The membrane surrounding a cell that separates the cell from its external environment. It consists of a phospholipid bilayer and associated proteins [goid 5886] [pmid 9070220] [evidence TAS]; Penetrating at…
ILMN_1751120	NM_003543.3	HIST1H4H	8365	-3.11287	8.5486	-12.4713	8.28771e-34	0.104499	9.40688	7.76863	0.104125	0.00883616	9.48051	9.33325	7.76239	7.77488	702.176	648.196	213.991	225.903	0	0	0.0012987	0.0025974	0	HIST1H4H	NM_003543.3	HIST1H4H	6	Homo sapiens histone cluster 1, H4h (HIST1H4H), mRNA.	H4FH; H4/h	Nucleic acid binding -> Histone	Nucleoside, nucleotide and nucleic acid metabolism -> Chromatin packaging and remodeling	2970019	RefSeq	ILMN_30163	NM_003543.3	NM_003543.3		21264599	NP_003534.1	2970019	S	286	CGCACTCTTTACGGCTTCGGTGGCTAAGGCTCCTGCTTGCTGCACTCTTA	-	26393371-26393394:26393395-26393420	6p22.1d
ILMN_1753026	NM_017753.2	LPPR1	54886	-3.0686	8.74183	-12.481	7.36242e-34	0.0528793	9.58796	7.97038	0.0468746	0.0244742	9.55481	9.62111	7.98768	7.95307	736.158	794.318	248.526	255.694	0	0	0.0012987	0.0012987	0	LPPR1	NM_017753.2	LPPR1	9	Homo sapiens lipid phosphate phosphatase-related protein type 1 (LPPR1), transcript variant 2, mRNA.	MGC26189; RP11-35N6.1	Phosphatase -> Other phosphatase	Lipid, fatty acid and steroid metabolism	10438	RefSeq	ILMN_25528	NM_017753.2	NM_017753.2		46877063	NP_060223.2	10438	A	1935	GCCACTGTCAGCTTTTCTCCAAAAAGCAGCCAACATCAGCCTCCCCTGTC	+	103126851-103126900	9q31.1a-q31.1b	Double layer of lipid molecules that encloses all cells, and, in eukaryotes, many organelles; may be a single or double lipid bilayer; also includes associated proteins [goid 16020] [evidence IEA]; Penetrating at least one phospholipid bilayer of a membrane. May also refer to the state of being buried in the bilayer with no exposure outside the bilayer. When used to describe a protein, indicates …
ILMN_1766405	NM_177937.1	GOLM1	51280	-2.53931	9.66786	-12.5678	2.4694e-34	0.0908594	10.3634	9.01899	0.0145421	0.0896881	10.3737	10.3531	9.0824	8.95557	1320.04	1351.95	512.859	510.846	0	0	0	0	0	GOLM1	NM_016548.2	GOLM1	9	Homo sapiens golgi membrane protein 1 (GOLM1), transcript variant 2, mRNA.	bA379P1.3; GP73; FLJ23608; FLJ22634; C9orf155; PSEC0257; GOLPH2	Molecular function unclassified	Biological process unclassified	4180364	RefSeq	ILMN_16902	NM_177937.1	NM_177937.1		29550849	NP_808800.1	4180364	A	2580	GGTAAGTAGGAGGATCCACAGGATTTGAGATGCTAAGGCCCCAGAGATCG	-	87831293-87831342	9q21.33b	A compound membranous cytoplasmic organelle of eukaryotic cells, consisting of flattened, ribosome-free vesicles arranged in a more or less regular stack. The Golgi apparatus differs from the endoplasmic reticulum in often having slightly thicker membranes, appearing in sections as a characteristic shallow semicircle so that the convex side (cis or entry face) abuts the endoplasmic reticulum, sec…
ILMN_1753729	NM_000893.2	KNG1	3827	-2.0041	11.4841	-12.6855	5.56796e-35	0.104711	11.9965	10.9936	0.00419467	0.104626	11.9936	11.9995	11.0676	10.9196	4231.6	4379.89	1957.78	1950.13	0	0	0	0	0	KNG1	NM_000893.2	KNG1	3	Homo sapiens kininogen 1 (KNG1), transcript variant 2, mRNA.	kininogen; KNG; BDK	Select regulatory molecule -> Protease inhibitor -> Cysteine protease inhibitor	Immunity and defense -> Blood clotting;Blood circulation and gas exchange -> Regulation of vasoconstriction, dilation	1450619	RefSeq	ILMN_22281	NM_000893.2	NM_000893.2		38455404	NP_000884.1	1450619	S	1504	GCAGAATCTTCACTCCAGGCACATAGCCCCAACCACCTCTGCCAGCAACC	+	187944276-187944325	3q27.3a	The space external to the outermost structure of a cell. For cells without external protective or external encapsulating structures this refers to space outside of the plasma membrane. This term covers the host cell environment outside an intracellular parasite [goid 5576] [pmid 14718574] [evidence NAS]; A membrane-bounded organelle of eukaryotic cells in which chromosomes are housed and replicat…
ILMN_1678669	NM_001034.1	RRM2	6241	-2.02798	11.1895	-12.6862	5.52215e-35	0.047514	11.7111	10.6911	0.0463749	0.0103414	11.7439	11.6783	10.6984	10.6837	3570.24	3475.84	1544.71	1672.06	0	0	0	0	0	RRM2	NM_001034.1	RRM2	2	Homo sapiens ribonucleotide reductase M2 polypeptide (RRM2), mRNA.	RR2M; R2	Molecular function unclassified	Biological process unclassified	510731	RefSeq	ILMN_18637	NM_001034.1	NM_001034.1		4557844	NP_001025.1	510731	S	2036	GTGTCCTGGGATTCTCTGCCCCCTCTGAGTAGAGTGTTGTGGGATAAAGG	+	10187637-10187686	2p25.1d	All of the contents of a cell excluding the plasma membrane and nucleus, but including other subcellular structures [goid 5737] [evidence NAS]; That part of the cytoplasm that does not contain membranous or particulate subcellular components [goid 5829] [pmid 11517226] [evidence EXP]
ILMN_1748685	NM_007028.3	TRIM31	11074	-2.88364	9.22189	-12.6906	5.2324e-35	0.0884205	10.0174	8.48953	0.083377	0.0294358	10.0764	9.95847	8.46872	8.51035	1072.35	1018.31	341.588	378.025	0	0	0	0	0	TRIM31	NM_007028.3	TRIM31	6	Homo sapiens tripartite motif-containing 31 (TRIM31), mRNA.	HCG1; HCGI; RNF; C6orf13	Ligase -> Ubiquitin-protein ligase	Protein metabolism and modification -> Proteolysis	1850674	RefSeq	ILMN_22919	NM_007028.3	NM_007028.3		62865603	NP_008959.3	1850674	A	1942	TTAGCAGACTGGAACCACCACGCAAGCCTCTGTAGGGGGTGGATGGAGAC	-	30178688-30178737	6p21.33b	The living contents of a cell; the matter contained within (but not including) the plasma membrane, usually taken to exclude large vacuoles and masses of secretory or ingested material. In eukaryotes it includes the nucleus and cytoplasm [goid 5622] [evidence IEA]; The living contents of a cell; the matter contained within (but not including) the plasma membrane, usually taken to exclude large va…
ILMN_3229770	NM_006930.3	SKP1	6500	-2.41004	9.90399	-12.7336	3.02301e-35	0.0360982	10.5588	9.28976	0.0333879	0.0137232	10.5824	10.5352	9.29947	9.28006	1532.55	1537.74	592.881	633.779	0	0	0	0	0	SKP1	NM_006930.3	SKP1	5	Homo sapiens S-phase kinase-associated protein 1 (SKP1), transcript variant 1, mRNA.	TCEB1L; MGC34403; p19A; EMC19; SKP1A; OCP-II; OCP2			2940369	RefSeq	ILMN_173964	NM_006930.3	NM_006930.3		160420325	NP_008861.2	2940369	A	2612	TCCCTTGACAGTAGTTTGCCTTCATCTCACCTTTCATTTGTCCCAAATTC	-	133492119-133492168	5q31.1d	That part of the nuclear content other than the chromosomes or the nucleolus [goid 5654] [pmid 11231585] [evidence EXP]; That part of the cytoplasm that does not contain membranous or particulate subcellular components [goid 5829] [pmid 9660940] [evidence EXP]; That part of the cytoplasm that does not contain membranous or particulate subcellular components [goid 5829] [pmid 15469984] [evidence E…
ILMN_1678522	XM_930344.2	LOC644934	644934	-2.00808	11.6705	-12.8615	5.85e-36	0.138159	12.1843	11.1784	0.0598371	0.124529	12.142	12.2266	11.0904	11.2665	4719.1	5111.36	1993.26	2492.17	0	0	0	0	0	LOC644934	XM_934677.1	LOC644934	15	PREDICTED: Homo sapiens similar to 40S ribosomal protein S26, transcript variant 1 (LOC644934), mRNA.		Nucleic acid binding -> Ribosomal protein	Protein metabolism and modification -> Protein biosynthesis	6270307	RefSeq	ILMN_43758	XM_930344.2	XM_930344.2		113425249	XP_935437.1	6270307	A	30	GAACAATGGTCGTGCCAAAAAGGGCCGCGGCCACATGCAGCCTATTCGCT	+	62672248-62672297	15q22.31b
ILMN_1682799	NM_020799.2	STAMBPL1	57559	-2.53673	9.7732	-13.0077	8.74181e-37	0.0759093	10.4677	9.12476	0.0120293	0.0749501	10.4592	10.4762	9.07176	9.17775	1405.12	1477.77	508.036	593.212	0	0	0	0	0	STAMBPL1	NM_020799.2	STAMBPL1	10	Homo sapiens STAM binding protein-like 1 (STAMBPL1), mRNA.	bA399O19.2; AMSH-LP; ALMalpha; KIAA1373; FLJ31524; AMSH-FP	Signaling molecule -> Cytokine	Signal transduction -> Intracellular signaling cascade -> JAK-STAT cascade;Cell proliferation and differentiation	7150059	RefSeq	ILMN_1387	NM_020799.2	NM_020799.2		52694663	NP_065850.1	7150059	S	1746	TGTAAGCACCGTCAACATCAGACACCTACTCATGGACATGTGGTTGCCGG	+	90664362-90664395:90665200-90665215	10q23.31b
ILMN_1757210	NM_001031733.1	CALML4	91860	-2.12399	10.7427	-13.0562	4.64067e-37	0.179252	11.2998	10.2131	0.142304	0.109	11.4005	11.1992	10.136	10.2901	2784.66	2454.43	1047.57	1271.63	0	0	0	0	0	CALML4	NM_001031733.1	CALML4	15	Homo sapiens calmodulin-like 4 (CALML4), transcript variant 1, mRNA.	NY-BR-20; MGC4809	Molecular function unclassified	Biological process unclassified	4610209	RefSeq	ILMN_11046	NM_001031733.1	NM_001031733.1		72534759	NP_001026903.1	4610209	I	342	CATGGCGTCCGACCTGCGGTCAAAACTCACGAGTCTGGGGGAGAAGCTCA	-	66276843-66276892	15q23a
ILMN_1763972	NM_004817.2	TJP2	9414	-2.27006	10.2707	-13.0774	3.51946e-37	0.0870503	10.8791	9.69636	0.0351011	0.0796597	10.9039	10.8543	9.64003	9.75269	1933.1	1929.11	749.326	885.618	0	0	0	0	0	TJP2	NM_004817.2	TJP2	9	Homo sapiens tight junction protein 2 (zona occludens 2) (TJP2), transcript variant 1, mRNA.	MGC26306; X104; ZO-2; ZO2	Cell junction protein -> Tight junction	Cell structure and motility -> Cell structure	5260309	RefSeq	ILMN_15523	NM_004817.2	NM_004817.2		42518069	NP_004808.2	5260309	I	3321	GCAAAACCTACCTTTGGGCGGTCTATACTGAAGCCCTCCACTCCCATCCC	+	71055900-71055949	9q21.11a	A membrane-bounded organelle of eukaryotic cells in which chromosomes are housed and replicated. In most cells, the nucleus contains all of the cell's chromosomes except the organellar chromosomes, and is the site of RNA synthesis and processing. In some species, or in specialized cell types, RNA metabolism or DNA replication may be absent [goid 5634] [evidence IEA]; All of the contents of a cell…
ILMN_1786125	NM_001237.2	CCNA2	890	-2.09113	11.0681	-13.1422	1.50266e-37	0.0807407	11.613	10.5487	0.0651949	0.0476308	11.6591	11.5669	10.5824	10.5151	3354.81	3226.85	1423.68	1488.85	0	0	0	0	0	CCNA2	NM_001237.2	CCNA2	4	Homo sapiens cyclin A2 (CCNA2), mRNA.	CCNA; CCN1	Select regulatory molecule -> Kinase modulator -> Kinase activator	Developmental processes -> Gametogenesis -> Spermatogenesis and motility;Cell cycle -> Cell cycle control;Oncogenesis	2650608	RefSeq	ILMN_16427	NM_001237.2	NM_001237.2		16950653	NP_001228.1	2650608	S	1273	CCTTGTCTCATGGACCTTCACCAGACCTACCTCAAAGCACCACAGCATGC	-	122958685-122958734	4q27c	The pronucleus originating from the ovum that is being fertilized [goid 1939] [evidence IEA]; The pronucleus originating from the spermatozoa that was involved in fertilization [goid 1940] [evidence IEA]; A membrane-bounded organelle of eukaryotic cells in which chromosomes are housed and replicated. In most cells, the nucleus contains all of the cell's chromosomes except the organellar chromosom…
ILMN_3263974	XM_001726959.1	KRT18P13	392371	-2.01442	12.1618	-13.3044	1.74696e-38	0.186958	12.6775	11.6671	0.183439	0.0361034	12.8072	12.5478	11.6927	11.6416	7604.87	6444.79	3007.8	3194.37	0	0	0	0	0	KRT18P13	XM_001726959.1	KRT18P13	9	PREDICTED: Homo sapiens keratin 18 pseudogene 13 (KRT18P13), mRNA.				6110026	RefSeq	ILMN_344563	XM_001726959.1	XM_001726959.1		169181262	XP_001727011.1	6110026	M	1056	TCGAGGCCCGCTATGCCTTGCAGAGGGAGCAGCTCAACGGGATCCTGCTG	+	99502526-99502575	9q22.33b
ILMN_1768973	NM_003517.2	HIST2H2AC	8338	-2.13356	10.8726	-13.3123	1.57463e-38	0.0644785	11.4329	10.3397	0.0442955	0.0468549	11.4643	11.4016	10.3728	10.3065	2916.62	2847.89	1236.46	1288.49	0	0	0	0	0	HIST2H2AC	NM_003517.2	HIST2H2AC	1	Homo sapiens histone cluster 2, H2ac (HIST2H2AC), mRNA.	H2AFQ; MGC74460; H2A; H2A/q; H2A-GL101	Nucleic acid binding -> Histone	Nucleoside, nucleotide and nucleic acid metabolism -> Chromatin packaging and remodeling	6100022	RefSeq	ILMN_13493	NM_003517.2	NM_003517.2		27436923	NP_003508.1	6100022	S	309	CGCCCAGGGCGGCGTTTTGCCTAACATCCAGGCCGTTCTGTTACCAAAGA	+	148125457-148125506	1q21.2a	A complex comprised of DNA wound around a multisubunit core and associated proteins, which forms the primary packing unit of DNA into higher order structures [goid 786] [evidence NAS]; A membrane-bounded organelle of eukaryotic cells in which chromosomes are housed and replicated. In most cells, the nucleus contains all of the cell's chromosomes except the organellar chromosomes, and is the site …
ILMN_1695880	NM_002317.3	LOX	4015	-2.12882	11.0316	-13.4291	3.28651e-39	0.0191346	11.5901	10.5	0.0136519	0.0134074	11.5997	11.5804	10.4905	10.5095	3209.73	3257.96	1336.19	1485.44	0	0	0	0	0	LOX	NM_002317.3	LOX	5	Homo sapiens lysyl oxidase (LOX), mRNA.	MGC105112	Receptor -> Other receptor;Oxidoreductase -> Oxidase	Cell adhesion;Oncogenesis -> Tumor suppressor	3940017	RefSeq	ILMN_11693	NM_002317.3	NM_002317.3		21264603	NP_002308.2	3940017	S	1462	CGCTGTGACATTCGCTACACAGGACATCATGCGTATGCCTCAGGCTGCAC	-	121433656-121433705	5q23.1e	The space external to the outermost structure of a cell. For cells without external protective or external encapsulating structures this refers to space outside of the plasma membrane. This term covers the host cell environment outside an intracellular parasite [goid 5576] [evidence IEA]; Any of the various assemblies in which collagen chains form a left-handed triple helix; may assemble into hig…
ILMN_1750518	XM_001134346.1	THOC4	10189	-2.09794	11.5615	-13.567	5.06818e-40	0.371266	12.1083	11.0394	0.109592	0.354722	12.1858	12.0308	11.2902	10.7885	4841.76	4485.77	2303.42	1791.42	0	0	0	0	0	THOC4	XM_946253.1	THOC4		PREDICTED: Homo sapiens THO complex 4 (THOC4), mRNA.		Nucleic acid binding -> Other RNA-binding protein	Nucleoside, nucleotide and nucleic acid metabolism -> mRNA transcription;Nucleoside, nucleotide and nucleic acid metabolism -> Nucleoside, nucleotide and nucleic acid transport;Transport -> Nucleoside, nucleotide and nucleic acid transport	460286	RefSeq	ILMN_166855	XM_001134346.1	XM_001134346.1		113427621	XP_001134346.1	460286	A	439	TCGCTCTGGTCGCAGCTTAGGAACAGCAGACGTGCACTTTGAGCGGAAGG			17q25.3g	A membrane-bounded organelle of eukaryotic cells in which chromosomes are housed and replicated. In most cells, the nucleus contains all of the cell's chromosomes except the organellar chromosomes, and is the site of RNA synthesis and processing. In some species, or in specialized cell types, RNA metabolism or DNA replication may be absent [goid 5634] [evidence IEA]; A ribonucleoprotein complex, …
ILMN_2395043	NM_198431.1	HSPA4	3308	-2.13083	11.2995	-13.6428	1.7994e-40	0.19745	11.8584	10.767	0.114557	0.160821	11.7774	11.9394	10.6532	10.8807	3654.99	4178.3	1494.56	1896.88	0	0	0	0	0	HSPA4	NM_198431.1	HSPA4	5	Homo sapiens heat shock 70kDa protein 4 (HSPA4), transcript variant 2, mRNA.	HS24/P52; MGC131852; APG-2; hsp70RY; hsp70; RY	Chaperone -> Hsp 70 family chaperone	Protein metabolism and modification -> Protein folding	5090368	RefSeq	ILMN_25293	NM_198431.1	NM_198431.1		38327040	NP_940833.1	5090368	A	674	CACAGCTGTGCCTTCGGATTCAGACAAGAAGCTTCCTGAAATGGACATTG	+	132467973-132468022	5q31.1c	All of the contents of a cell excluding the plasma membrane and nucleus, but including other subcellular structures [goid 5737] [evidence NAS]
ILMN_1776052	XM_937758.1	LOC148915	148915	-2.04036	12.2658	-13.645	1.75023e-40	0.15599	12.791	11.7621	0.0164458	0.15512	12.8026	12.7793	11.8718	11.6525	7568.42	7569.18	3399.99	3223.67	0	0	0	0	0	LOC148915	XM_937758.1	LOC148915		PREDICTED: Homo sapiens similar to Nonhistone chromosomal protein HMG-17 (High-mobility group nucleosome binding domain 2) (LOC148915), mRNA.				3310392	RefSeq	ILMN_30829	XM_937758.1	XM_937758.1		88945299	XP_942851.1	3310392	A	1114	CCTTTAATCCCAGGCATCTGTTGGGACCTGACCCCTAGTCATTGGTTACC
ILMN_1670817	NM_025196.2	GRPEL1	80273	-2.22781	10.6544	-13.7416	4.64314e-41	0.116873	11.2479	10.0923	0.0971297	0.0650019	11.1792	11.3166	10.1382	10.0463	2346.89	2674.08	1049.31	1072.9	0	0	0	0	0	GRPEL1	NM_025196.2	GRPEL1	4	Homo sapiens GrpE-like 1, mitochondrial (E. coli) (GRPEL1), nuclear gene encoding mitochondrial protein, mRNA.	HMGE; FLJ25609	Chaperone -> Other chaperones	Protein metabolism and modification -> Protein folding	1510468	RefSeq	ILMN_7749	NM_025196.2	NM_025196.2		37059725	NP_079472.1	1510468	S	1207	CAGTCAACAGCGGCTGAAACTGACCACTGAGAAATGGGTGTGGGCACTGA	-	7112928-7112977	4p16.1e	A semiautonomous, self replicating organelle that occurs in varying numbers, shapes, and sizes in the cytoplasm of virtually all eukaryotic cells. It is notably the site of tissue respiration [goid 5739] [evidence IEA]; The gel-like material, with considerable fine structure, that lies in the matrix space, or lumen, of a mitochondrion. It contains the enzymes of the tricarboxylic acid cycle and, …
ILMN_1810752	NM_000715.3	C4BPA	722	-2.33519	10.3628	-13.8526	9.96938e-42	0.142347	10.9927	9.76912	0.10299	0.0982646	10.9198	11.0655	9.69964	9.8386	1956.19	2238.38	778.594	936.496	0	0	0	0	0	C4BPA	NM_000715.3	C4BPA	1	Homo sapiens complement component 4 binding protein, alpha (C4BPA), mRNA.	C4BP; PRP	Defense/immunity protein -> Complement component	Immunity and defense -> Complement-mediated immunity	2000128	RefSeq	ILMN_6035	NM_000715.3	NM_000715.3		62912459	NP_000706.1	2000128	S	1857	CTCATGCAGTGTCTCCCAAACCCAGAGGATGTGAAAATGGCCCTGGAGGT	+	205384554-205384603	1q32.2a	A membrane-bounded organelle of eukaryotic cells in which chromosomes are housed and replicated. In most cells, the nucleus contains all of the cell's chromosomes except the organellar chromosomes, and is the site of RNA synthesis and processing. In some species, or in specialized cell types, RNA metabolism or DNA replication may be absent [goid 5634] [pmid 18029348] [evidence IDA]; All of the co…
ILMN_1801703	NM_006651.3	CPLX1	10815	-3.09208	9.29875	-13.9	5.16204e-42	0.0959581	10.1486	8.52005	0.0879073	0.0384744	10.2108	10.0865	8.49285	8.54726	1183.33	1113.88	347.362	387.683	0	0	0	0	0	CPLX1	NM_006651.3	CPLX1	4	Homo sapiens complexin 1 (CPLX1), mRNA.	CPX-I; CPX1	Miscellaneous function	Neuronal activities -> Synaptic transmission	2680746	RefSeq	ILMN_30247	NM_006651.3	NM_006651.3		34335235	NP_006642.1	2680746	S	1860	GTCCTGCTCGCCCTGTGCCCTCTCACTGACTTCTCCCGGGTCGTGTCTTT	-	779197-779246	4p16.3d-p16.3c	All of the contents of a cell excluding the plasma membrane and nucleus, but including other subcellular structures [goid 5737] [evidence IEA]
ILMN_2399300	NM_145117.3	NAV2	89797	-2.22437	10.771	-13.9114	4.40824e-42	0.069168	11.3631	10.2097	0.0593061	0.035595	11.3212	11.405	10.2349	10.1845	2599.27	2854.83	1127.55	1177.62	0	0	0	0	0	NAV2	NM_145117.3	NAV2	11	Homo sapiens neuron navigator 2 (NAV2), transcript variant 2, mRNA.	STEERIN2; HELAD1; RAINB1; FLJ10633; FLJ23707; FLJ11030; POMFIL2; KIAA1419	Molecular function unclassified	Biological process unclassified	4230195	RefSeq	ILMN_8536	NM_145117.3	NM_145117.3		58651739	NP_660093.2	4230195	A	10833	TTGTCATGAGGTTTTTGGATTTGCCAATGATCTGCTGGACATCATGCCCC	+	20099593-20099642	11p15.1b	A membrane-bounded organelle of eukaryotic cells in which chromosomes are housed and replicated. In most cells, the nucleus contains all of the cell's chromosomes except the organellar chromosomes, and is the site of RNA synthesis and processing. In some species, or in specialized cell types, RNA metabolism or DNA replication may be absent [goid 5634] [evidence IEA]
ILMN_1656837	NM_002899.2	RBP1	5947	-2.61133	9.87162	-13.9193	3.95317e-42	0.110863	10.5883	9.20348	0.0983208	0.0512215	10.6578	10.5187	9.16726	9.23969	1626.78	1520.03	544.149	618.426	0	0	0	0	0	RBP1	NM_002899.2	RBP1	3	Homo sapiens retinol binding protein 1, cellular (RBP1), mRNA.	RBPC; CRBP1; CRBP; CRABP-I	Transfer/carrier protein -> Other transfer/carrier protein	Lipid, fatty acid and steroid metabolism -> Lipid and fatty acid transport;Transport -> Lipid and fatty acid transport;Lipid, fatty acid and steroid metabolism -> Lipid and fatty acid binding;Coenzyme and prosthetic group metabolism -> Vitamin/cofactor transport;Transport -> Vitamin/cofactor transport;Signal transduction -> Cell communication -> Steroid hormone-mediated signaling;Developmental pr…	6650731	RefSeq	ILMN_11289	NM_002899.2	NM_002899.2		8400726	NP_002890.1	6650731	S	382	CAGTGAGCTGGGACGGAGACAAGCTCCAGTGTGTGCAGAAGGGTGAGAAG	-	140719986-140720035	3q23a	All of the contents of a cell excluding the plasma membrane and nucleus, but including other subcellular structures [goid 5737] [evidence IEA]
ILMN_2196097	NM_002715.2	PPP2CA	5515	-2.20891	10.8701	-13.9205	3.89317e-42	0.0466726	11.4568	10.3134	0.0203036	0.0420249	11.4711	11.4424	10.3431	10.2837	2925.77	2952.78	1211.82	1264.44	0	0	0	0	0	PPP2CA	NM_002715.2	PPP2CA	5	Homo sapiens protein phosphatase 2 (formerly 2A), catalytic subunit, alpha isoform (PPP2CA), mRNA.	PP2CA; RP-C; PP2Ac	Phosphatase -> Protein phosphatase	Biological process unclassified	1740240	RefSeq	ILMN_24475	NM_002715.2	NM_002715.2		57222566	NP_002706.1	1740240	S	2207	TGTCACATTGTTGGTGTGCACTTTGTGGGTTCTTCCTGCATATTAACTTG	-	133560933-133560982	5q31.1d	All of the contents of a cell excluding the plasma membrane and nucleus, but including other subcellular structures [goid 5737] [evidence IEA]; That part of the cytoplasm that does not contain membranous or particulate subcellular components [goid 5829] [evidence IEA]; The membrane surrounding a cell that separates the cell from its external environment. It consists of a phospholipid bilayer and …
ILMN_1804351	NM_003507.1	FZD7	8324	-2.61766	9.87631	-13.9806	1.68465e-42	0.121814	10.5948	9.20653	0.0596376	0.106216	10.637	10.5526	9.28164	9.13143	1601.38	1554.74	586.259	576.646	0	0	0	0	0	FZD7	NM_003507.1	FZD7	2	Homo sapiens frizzled homolog 7 (Drosophila) (FZD7), mRNA.	FzE3	Molecular function unclassified	Biological process unclassified	1570709	RefSeq	ILMN_14429	NM_003507.1	NM_003507.1		4503832	NP_003498.1	1570709	S	3391	GCAGAGAATCATGGGAGCTAACCTTTATCCCACCTTTGACACTACCCTCC	+	202610945-202610994	2q33.1g	The membrane surrounding a cell that separates the cell from its external environment. It consists of a phospholipid bilayer and associated proteins [goid 5886] [pmid 9707618] [evidence TAS]; Penetrating at least one phospholipid bilayer of a membrane. May also refer to the state of being buried in the bilayer with no exposure outside the bilayer. When used to describe a protein, indicates that a…
ILMN_2162972	NM_000239.1	LYZ	4069	-3.58626	8.4649	-14.0236	9.21816e-43	0.116502	9.43613	7.59365	0.0933873	0.0696529	9.37009	9.50216	7.54439	7.6429	646.576	729.793	184.63	204.67	0	0	0.0025974	0.0025974	0	LYZ	NM_000239.1	LYZ	12	Homo sapiens lysozyme (renal amyloidosis) (LYZ), mRNA.		Hydrolase;Defense/immunity protein	Carbohydrate metabolism;Immunity and defense -> Stress response	4810162	RefSeq	ILMN_4879	NM_000239.1	NM_000239.1		4557893	NP_000230.1	4810162	S	1021	CGTGAGCCACTGCGCCCGGCCACATTCAGTTCTTATCAAAGAAATAACCC	+	68033815-68033864	12q15c	The space external to the outermost structure of a cell. For cells without external protective or external encapsulating structures this refers to space outside of the plasma membrane. This term covers the host cell environment outside an intracellular parasite [goid 5576] [evidence IEA]; That part of a multicellular organism outside the cells proper, usually taken to be outside the plasma membra…
ILMN_1816244	BX647087			-2.88101	9.57569	-14.0912	3.55196e-43	0.227699	10.3694	8.84278	0.0294019	0.225793	10.3486	10.3901	8.68312	9.00244	1297.06	1386.91	394.072	528.017	0	0	0	0	0		Hs.4988	HS.4988	2	Homo sapiens mRNA; cDNA DKFZp686B24166 (from clone DKFZp686B24166)				2230382	Unigene	ILMN_70828	Hs.4988		Hs.4988	34366115		2230382	S	4950	CTGCCAAAGCTGAGAGGGAGCGGACTTGGGAAGCATTTTGCTCATTGTCC	+	134928369-134928418
ILMN_2144426	NM_003516.2	HIST2H2AA3	8337	-2.96456	9.49764	-14.1525	1.49271e-43	0.327931	10.3138	8.74602	0.255001	0.206187	10.1335	10.4942	8.60023	8.89182	1118.97	1493.66	373.525	488.659	0	0	0	0	0	HIST2H2AA3	NM_003516.2	HIST2H2AA3	1	Homo sapiens histone cluster 2, H2aa3 (HIST2H2AA3), mRNA.	H2a-615; H2A; H2AFO; HIST2H2AA; H2A/q; H2A/O; H2A.2	Nucleic acid binding -> Histone	Nucleoside, nucleotide and nucleic acid metabolism -> Chromatin packaging and remodeling	1820592	RefSeq	ILMN_26733	NM_003516.2	NM_003516.2		21328454	NP_003507.1	1820592	S	478	GGCCCGCGTCTCGAAGGGGCACCTGTGAACTCAAAAGGCTCTTTTCAGAG	-	149813791-149813840	1q21.2a	A complex comprised of DNA wound around a multisubunit core and associated proteins, which forms the primary packing unit of DNA into higher order structures [goid 786] [evidence IEA]; A membrane-bounded organelle of eukaryotic cells in which chromosomes are housed and replicated. In most cells, the nucleus contains all of the cell's chromosomes except the organellar chromosomes, and is the site …
ILMN_2200331	NM_002105.2	H2AFX	3014	-2.41226	10.2894	-14.1924	8.49713e-44	0.0482196	10.9442	9.67381	0.0470309	0.0106406	10.9109	10.9774	9.66628	9.68133	1944.34	2113.01	760.521	841.813	0	0	0	0	0	H2AFX	NM_002105.2	H2AFX	11	Homo sapiens H2A histone family, member X (H2AFX), mRNA.	H2AX; H2A.X; H2A/X	Nucleic acid binding -> Histone	Nucleoside, nucleotide and nucleic acid metabolism -> Chromatin packaging and remodeling	6980497	RefSeq	ILMN_23585	NM_002105.2	NM_002105.2		52630339	NP_002096.1	6980497	S	914	CGGGGAGGCCGCAGCACCTTCTGGAAGACTTGGCCTTCCGCTCTGACGCA	-	118965214-118965263	11q23.3e	A complex comprised of DNA wound around a multisubunit core and associated proteins, which forms the primary packing unit of DNA into higher order structures [goid 786] [evidence NAS]; A membrane-bounded organelle of eukaryotic cells in which chromosomes are housed and replicated. In most cells, the nucleus contains all of the cell's chromosomes except the organellar chromosomes, and is the site …
ILMN_1765701	XM_934471.1	LOC399942	399942	-2.29868	10.6128	-14.2068	6.94141e-44	0.251904	11.2302	10.0293	0.0162489	0.251379	11.2416	11.2187	9.85159	10.2071	2460.38	2485.02	868.925	1195.91	0	0	0	0	0	LOC399942	XM_934471.1	LOC399942	11	PREDICTED: Homo sapiens similar to Tubulin alpha-2 chain (Alpha-tubulin 2), transcript variant 5 (LOC399942), mRNA.				1740673	RefSeq	ILMN_32988	XM_934471.1	XM_934471.1		89034241	XP_939564.1	1740673	A	57	TTCGCCTCCTAATCCCTAGCCACTATGCGAGATGACTCCTTCAACACCTT	+	89655450-89655477:89655607-89655628	11q14.3b
ILMN_1664978	NM_201629.1	TJP2	9414	-2.09926	12.3555	-14.2912	2.07492e-44	0.114219	12.9021	11.8322	0.0329437	0.109365	12.9254	12.8788	11.7548	11.9095	8221.93	8104.34	3125.45	3838.74	0	0	0	0	0	TJP2	NM_201629.1	TJP2	9	Homo sapiens tight junction protein 2 (zona occludens 2) (TJP2), transcript variant 2, mRNA.	MGC26306; ZO2; X104; ZO-2	Cell junction protein -> Tight junction	Cell structure and motility -> Cell structure	2470093	RefSeq	ILMN_3071	NM_201629.1	NM_201629.1		42518064	NP_963923.1	2470093	A	3464	CTCATGGAGAACCCAGGGGACAGCTGGTGCAAATTCAGAACTGAGGGCTC	+	71059242-71059291	9q21.11a	A membrane-bounded organelle of eukaryotic cells in which chromosomes are housed and replicated. In most cells, the nucleus contains all of the cell's chromosomes except the organellar chromosomes, and is the site of RNA synthesis and processing. In some species, or in specialized cell types, RNA metabolism or DNA replication may be absent [goid 5634] [evidence IEA]; All of the contents of a cell…
ILMN_2384561	NM_201629.1	TJP2	9414	-2.25697	10.9886	-14.4224	3.14556e-45	0.0573261	11.5915	10.4171	0.0168821	0.0547839	11.6034	11.5795	10.4558	10.3783	3215.97	3257.8	1304.51	1355.17	0	0	0	0	0	TJP2	NM_201629.1	TJP2	9	Homo sapiens tight junction protein 2 (zona occludens 2) (TJP2), transcript variant 2, mRNA.	MGC26306; ZO2; X104; ZO-2	Cell junction protein -> Tight junction	Cell structure and motility -> Cell structure	3120615	RefSeq	ILMN_3071	NM_201629.1	NM_201629.1		42518064	NP_963923.1	3120615	A	3364	TGCATGGCATCAGACTAGCCACTCCTGCCAGGCCGCCGGGATGGTTCTTC	+	71059142-71059191	9q21.11a	A membrane-bounded organelle of eukaryotic cells in which chromosomes are housed and replicated. In most cells, the nucleus contains all of the cell's chromosomes except the organellar chromosomes, and is the site of RNA synthesis and processing. In some species, or in specialized cell types, RNA metabolism or DNA replication may be absent [goid 5634] [evidence IEA]; All of the contents of a cell…
ILMN_1792689	NM_003512.3	HIST1H2AC	8334	-3.27493	9.23803	-14.4622	1.77519e-45	0.16311	10.1333	8.42185	0.0196445	0.161923	10.1472	10.1194	8.30736	8.53635	1129.35	1143.43	308.18	384.573	0	0	0	0	0	HIST1H2AC	NM_003512.3	HIST1H2AC	6	Homo sapiens histone cluster 1, H2ac (HIST1H2AC), mRNA.	dJ221C16.4; H2AFL; H2A/l; MGC99519	Nucleic acid binding -> Histone	Nucleoside, nucleotide and nucleic acid metabolism -> Chromatin packaging and remodeling	6590594	RefSeq	ILMN_26493	NM_003512.3	NM_003512.3		21396481	NP_003503.1	6590594	S	92	TCTGGACGTGGTAAGCAAGGAGGCAAAGCTCGCGCCAAAGCGAAATCCCG	+	26124464-26124513	6p22.1d	A complex comprised of DNA wound around a multisubunit core and associated proteins, which forms the primary packing unit of DNA into higher order structures [goid 786] [evidence NAS]; A membrane-bounded organelle of eukaryotic cells in which chromosomes are housed and replicated. In most cells, the nucleus contains all of the cell's chromosomes except the organellar chromosomes, and is the site …
ILMN_3210741	XM_938166.3	LOC642956	642956	-2.24997	11.1549	-14.5033	9.76996e-46	0.0349508	11.7552	10.5853	0.0339586	0.00826841	11.7792	11.7312	10.5794	10.5911	3659.88	3610.81	1422.08	1570.89	0	0	0	0	0	LOC642956	XM_938166.3	LOC642956		PREDICTED: Homo sapiens hypothetical LOC642956 (LOC642956), mRNA.				990717	RefSeq	ILMN_42416	XM_938166.3	XM_938166.3		169209298	XP_943259.1	990717	A	36	CAGCTCGCCCGCACCCCTCATGGCCACAGTTCAGCAGCTGGAAGGAAGAT			15q25.3a
ILMN_1719069	NM_213596.1	FOXN4	121643	-3.75381	8.49335	-14.572	3.59008e-46	0.0557829	9.50095	7.5926	0.0250441	0.049845	9.48325	9.51866	7.55735	7.62784	703.465	736.674	186.338	202.512	0	0	0.0025974	0.0025974	2	FOXN4	NM_213596.1	FOXN4	12	Homo sapiens forkhead box N4 (FOXN4), mRNA.	FLJ35967	Transcription factor -> Other transcription factor;Nucleic acid binding	Carbohydrate metabolism;Nucleoside, nucleotide and nucleic acid metabolism -> mRNA transcription -> mRNA transcription regulation;Signal transduction -> Cell surface receptor mediated signal transduction -> Other receptor mediated signaling pathway;Signal transduction -> Cell communication;Sensory perception -> Vision;Developmental processes -> Embryogenesis;Developmental processes -> Anterior/po…	6840291	RefSeq	ILMN_25618	NM_213596.1	NM_213596.1		47106056	NP_998761.1	6840291	S	2768	ACCGAGTATCCACCACCCTTAGACACAATCCCAGTGCTACCCGTCTGACC	-	108200307-108200356	12q24.11b	A membrane-bounded organelle of eukaryotic cells in which chromosomes are housed and replicated. In most cells, the nucleus contains all of the cell's chromosomes except the organellar chromosomes, and is the site of RNA synthesis and processing. In some species, or in specialized cell types, RNA metabolism or DNA replication may be absent [goid 5634] [evidence IEA]
ILMN_1760414	NM_001086.2	AADAC	13	-2.54503	10.1371	-14.5944	2.59112e-46	0.0803053	10.8333	9.4856	0.0679288	0.0428323	10.7853	10.8813	9.51589	9.45532	1763.2	1972.39	689.575	718.026	0	0	0	0	0	AADAC	NM_001086.2	AADAC	3	Homo sapiens arylacetamide deacetylase (esterase) (AADAC), mRNA.	CES5A1; DAC	Hydrolase	Biological process unclassified	6200619	RefSeq	ILMN_25205	NM_001086.2	NM_001086.2		68299766	NP_001077.2	6200619	S	1023	TCCAGGGTTCCTAGATGTGAGGGCAGCCCCTTTGTTGGCTGATGACAACA	+	151545693-151545742	3q25.1c	All of the contents of a cell excluding the plasma membrane and nucleus, but including other subcellular structures [goid 5737] [pmid 18029348] [evidence IDA]; The irregular network of unit membranes, visible only by electron microscopy, that occurs in the cytoplasm of many eukaryotic cells. The membranes form a complex meshwork of tubular channels, which are often expanded into slitlike cavities…
ILMN_2233454	NM_018327.2	SPTLC3	55304	-3.3183	9.26619	-14.7579	2.32919e-47	0.141655	10.1717	8.44128	0.140049	0.0212721	10.2708	10.0727	8.42624	8.45632	1231.63	1103.95	332.289	364.543	0	0	0	0	0	SPTLC3	NM_018327.2	SPTLC3	20	Homo sapiens serine palmitoyltransferase, long chain base subunit 3 (SPTLC3), mRNA.	FLJ11112; SPTLC2L; dJ718P11.1; FLJ90790; dJ718P11; C20orf38	Transferase -> Other transferase	Lipid, fatty acid and steroid metabolism -> Lipid metabolism	3780743	RefSeq	ILMN_7329	NM_018327.2	NM_018327.2		119220553	NP_060797.2	3780743	S	1765	CACTCCCCTCGCAGAAGCTCGGGCTCGGTTTTGTGTTTCAGCGGCACATA	+	13038816-13038864:13046153-13046153	20p12.1e-p12.1d	The irregular network of unit membranes, visible only by electron microscopy, that occurs in the cytoplasm of many eukaryotic cells. The membranes form a complex meshwork of tubular channels, which are often expanded into slitlike cavities called cisternae. The ER takes two forms, rough (or granular), with ribosomes adhering to the outer surface, and smooth (with no ribosomes attached) [goid 5783…
ILMN_2114972	NM_005141.2	FGB	2244	-3.22893	9.3572	-14.7595	2.28019e-47	0.217396	10.2409	8.5498	0.203328	0.0769328	10.0971	10.3846	8.4954	8.6042	1091.07	1382.97	347.868	402.018	0	0	0	0	0	FGB	NM_005141.2	FGB	4	Homo sapiens fibrinogen beta chain (FGB), mRNA.	MGC120405; MGC104327	Signaling molecule -> Other signaling molecule;Extracellular matrix	Immunity and defense -> Blood clotting;Blood circulation and gas exchange;Cell proliferation and differentiation	5290630	RefSeq	ILMN_164465	NM_005141.2	NM_005141.2		70906434	NP_005132.2	5290630	S	1773	CAAATAAGGAAGAGGGGTCTTTTATCCTTGTCGTAGGAAAACCATGACGG	+	155711524-155711573	4q32.1a	A highly soluble, elongated protein complex found in blood plasma and involved in clot formation. It is converted into fibrin monomer by the action of thrombin. In the mouse, fibrinogen is a hexamer, 46 nm long and 9 nm maximal diameter, containing two sets of nonidentical chains (alpha, beta, and gamma) linked together by disulfide bonds [goid 5577] [evidence IEA]; The space external to the oute…
ILMN_1693192	NM_002638.2	PI3	5266	-3.88437	7.69451	-14.7669	2.04488e-47	0.155419	8.73536	6.77768	0.0462955	0.148364	8.7681	8.70262	6.67277	6.88259	425	415.71	102.857	118.181	0	0	0.818182	0.5	2	PI3	NM_002638.2	PI3	20	Homo sapiens peptidase inhibitor 3, skin-derived (SKALP) (PI3), mRNA.	SKALP; ESI; WAP3; WFDC14; MGC13613	Select regulatory molecule -> Protease inhibitor -> Serine protease inhibitor	Protein metabolism and modification -> Proteolysis	1050168	RefSeq	ILMN_13685	NM_002638.2	NM_002638.2		31657130	NP_002629.1	1050168	S	353	CTGACTGCCCAGGAATCAAGAAGTGCTGTGAAGGCTCTTGCGGGATGGCC	+	43238123-43238172	20q13.12b	The space external to the outermost structure of a cell. For cells without external protective or external encapsulating structures this refers to space outside of the plasma membrane. This term covers the host cell environment outside an intracellular parasite [goid 5576] [evidence IEA]; A layer consisting mainly of proteins (especially collagen) and glycosaminoglycans (mostly as proteoglycans) …
ILMN_1802973	NM_013367.2	ANAPC4	29945	-2.28884	11.2272	-14.8595	5.1627e-48	0.0966012	11.8404	10.6458	0.0773183	0.0579108	11.8951	11.7857	10.6048	10.6867	3963.01	3770.95	1445.11	1674.01	0	0	0	0	0	ANAPC4	NM_013367.2	ANAPC4	4	Homo sapiens anaphase promoting complex subunit 4 (ANAPC4), mRNA.	APC4	Molecular function unclassified	Cell cycle -> Mitosis	6450021	RefSeq	ILMN_16297	NM_013367.2	NM_013367.2		41327748	NP_037499.2	6450021	S	2461	GAGTCAGAGGCAGAGAACCAACAAGCTGGTGCTGCCGCTTTAGCTCCAGA	+	25029007-25029056	4p15.2c	That part of the nuclear content other than the chromosomes or the nucleolus [goid 5654] [pmid 15029244] [evidence EXP]; That part of the nuclear content other than the chromosomes or the nucleolus [goid 5654] [pmid 11340163] [evidence EXP]; That part of the nuclear content other than the chromosomes or the nucleolus [goid 5654] [pmid 10548110] [evidence EXP]; A ubiquitin ligase complex that degr…
ILMN_2058141	NM_005517.2	HMGN2	3151	-2.04241	12.9593	-14.8728	4.244e-48	0.0230757	13.4847	12.4544	0.00507258	0.0225113	13.4883	13.4811	12.4385	12.4704	12528	12550.6	5079.48	5618.17	0	0	0	0	0	HMGN2	NM_005517.2	HMGN2	1	Homo sapiens high-mobility group nucleosomal binding domain 2 (HMGN2), mRNA.	HMG17; MGC5629; MGC88718	Nucleic acid binding -> Chromatin/chromatin-binding protein	Nucleoside, nucleotide and nucleic acid metabolism -> DNA metabolism -> DNA replication;Cell cycle -> DNA replication;Nucleoside, nucleotide and nucleic acid metabolism -> mRNA transcription;Nucleoside, nucleotide and nucleic acid metabolism -> DNA metabolism -> DNA replication;Cell cycle -> DNA replication	4050541	RefSeq	ILMN_12363	NM_005517.2	NM_005517.2		50233912	NP_005508.1	4050541	S	825	CTTTCAGCATAGACTTAACTCCCTTAAGCCCAGACATCTGTTGAGACCTG	+	26674588-26674637	1p36.11b	The ordered and organized complex of DNA and protein that forms the chromosome [goid 785] [evidence IEA]; A membrane-bounded organelle of eukaryotic cells in which chromosomes are housed and replicated. In most cells, the nucleus contains all of the cell's chromosomes except the organellar chromosomes, and is the site of RNA synthesis and processing. In some species, or in specialized cell types,…
ILMN_1691376	NM_000214.1	JAG1	182	-2.91641	9.70004	-14.899	2.87225e-48	0.0685569	10.5028	8.95863	0.0632946	0.0263408	10.5476	10.4581	8.94	8.97725	1494.1	1458.86	468.344	518.47	0	0	0	0	0	JAG1	NM_000214.1	JAG1	20	Homo sapiens jagged 1 (Alagille syndrome) (JAG1), mRNA.	CD339; AWS; HJ1; JAGL1; MGC104644; AGS; AHD	Receptor;Signaling molecule -> Membrane-bound signaling molecule;Transcription factor;Defense/immunity protein	Nucleoside, nucleotide and nucleic acid metabolism -> mRNA transcription -> mRNA transcription regulation;Immunity and defense;Developmental processes -> Ectoderm development -> Neurogenesis;Cell proliferation and differentiation;Cell structure and motility -> Cell motility	5720735	RefSeq	ILMN_21187	NM_000214.1	NM_000214.1		4557678	NP_000205.1	5720735	S	5648	CTGCCACCCTGCTGAGTCTGTTCTGGTAATCGGGGTATAATAGGCTCTGC	-	10566517-10566566	20p12.2a	The space external to the outermost structure of a cell. For cells without external protective or external encapsulating structures this refers to space outside of the plasma membrane. This term covers the host cell environment outside an intracellular parasite [goid 5576] [pmid 11427524] [evidence NAS]; The membrane surrounding a cell that separates the cell from its external environment. It con…
ILMN_1711766	NM_006930.2	SKP1A	6500	-2.31507	11.06	-14.9323	1.74657e-48	0.0641493	11.6821	10.4711	0.0451425	0.0455773	11.714	11.6502	10.5033	10.4388	3483.74	3415.93	1348.08	1415.19	0	0	0	0	0	SKP1A	NM_170679.1	SKP1A	5	Homo sapiens S-phase kinase-associated protein 1A (p19A) (SKP1A), transcript variant 1, mRNA.	TCEB1L; MGC34403; EMC19; SKP1; OCP-II; OCP2	Ligase -> Ubiquitin-protein ligase	Protein metabolism and modification -> Proteolysis;Cell cycle -> Mitosis -> Chromosome segregation	2480739	RefSeq	ILMN_23520	NM_006930.2	NM_006930.2		25777710	NP_008861.2	2480739	A	1774	GGAGCTACTAGGATGTCTTCCAGCCTCCTGCAGTCAAGGAGTACCACTGT	-	133520816-133520865	5q31.1d
ILMN_2146761	NM_001444.1	FABP5	2171	-2.19589	12.3094	-15.0902	1.61955e-49	0.0460119	12.8899	11.7551	0.0217694	0.0405362	12.9053	12.8745	11.7837	11.7264	8108.31	8089.88	3179.38	3374.4	0	0	0	0	0	FABP5	NM_001444.1	FABP5	8	Homo sapiens fatty acid binding protein 5 (psoriasis-associated) (FABP5), mRNA.	PA-FABP; PAFABP; E-FABP; EFABP	Transfer/carrier protein -> Other transfer/carrier protein	Lipid, fatty acid and steroid metabolism -> Lipid and fatty acid transport;Transport -> Lipid and fatty acid transport;Lipid, fatty acid and steroid metabolism -> Lipid and fatty acid binding;Coenzyme and prosthetic group metabolism -> Vitamin/cofactor transport;Transport -> Vitamin/cofactor transport;Signal transduction -> Cell communication -> Steroid hormone-mediated signaling;Developmental pr…	4150048	RefSeq	ILMN_27564	NM_001444.1	NM_001444.1		4557580	NP_001435.1	4150048	S	36	GCCCGCACCCACCATGGCCACAGTTCAGCAGCTGGAAGGAAGATGGCGCC	+	82192820-82192830:82192831-82192869	8q21.13b	All of the contents of a cell excluding the plasma membrane and nucleus, but including other subcellular structures [goid 5737] [pmid 16130169] [evidence TAS]
ILMN_1687867	XR_018676.1	LOC647954	647954	-2.32214	11.2932	-15.164	5.28819e-50	0.160038	11.9173	10.7018	0.133968	0.0875476	12.012	11.8225	10.6399	10.7637	4276.42	3848.07	1482.66	1764.93	0	0	0	0	0	LOC647954	XM_938141.1	LOC647954		PREDICTED: Homo sapiens misc_RNA (LOC647954), miscRNA.				6420674	RefSeq	ILMN_167160	XR_018676.1	XR_018676.1		113417184		6420674	S	1116	TCTGAGCTCGGCCTGTGGGGGCCTCACAAGCCCCGGCCTCAGCTACGGCC			5q23.2b
ILMN_3178258	XM_001721172.1	FABP5L2	729163	-2.46577	10.51	-15.1968	3.21092e-50	0.124017	11.1812	9.87916	0.0162535	0.122947	11.1927	11.1697	9.79222	9.9661	2365.71	2407.94	832.257	1020.16	0	0	0	0	0	FABP5L2	XM_001721172.1	FABP5L2		PREDICTED: Homo sapiens fatty acid binding protein 5-like 2 (FABP5L2), mRNA.				4540475	RefSeq	ILMN_336422	XM_001721172.1	XM_001721172.1		169206156	XP_001721224.1	4540475	A	163	GGGCGCAATGGCCAAGCCAGATTGTATCATCACTTGTGATGGCAGAAACC			13q14.3d
ILMN_1867664	NM_018327.2	SPTLC3	55304	-3.39648	9.30194	-15.2427	1.59509e-50	0.0569787	10.2257	8.46165	0.049377	0.028434	10.1908	10.2606	8.44154	8.48175	1168.13	1267.54	335.946	371.438	0	0	0	0	0	SPTLC3	Hs.425023	SPTLC3	20	Homo sapiens serine palmitoyltransferase, long chain base subunit 3 (SPTLC3), mRNA.	FLJ11112; SPTLC2L; dJ718P11.1; FLJ90790; dJ718P11; C20orf38	Transferase -> Other transferase	Lipid, fatty acid and steroid metabolism -> Lipid metabolism	6590402	RefSeq	ILMN_7329	NM_018327.2	NM_018327.2		119220553	NP_060797.2	6590402	S	3323	CAAGCTTTCATGCTGTGCACTGAGATAGAAACTCCACCCGCAGCGCCTGC	+	13093668-13093717	20p12.1e-p12.1d	The irregular network of unit membranes, visible only by electron microscopy, that occurs in the cytoplasm of many eukaryotic cells. The membranes form a complex meshwork of tubular channels, which are often expanded into slitlike cavities called cisternae. The ER takes two forms, rough (or granular), with ribosomes adhering to the outer surface, and smooth (with no ribosomes attached) [goid 5783…
ILMN_1663919	NM_005423.3	TFF2	7032	-4.10397	8.06483	-15.3757	2.06722e-51	0.219955	9.1474	7.11038	0.0580493	0.212156	9.18844	9.10635	7.26039	6.96036	571.332	552.265	153.169	124.985	0	0	0.0298701	0.37013	2	TFF2	NM_005423.3	TFF2	21	Homo sapiens trefoil factor 2 (spasmolytic protein 1) (TFF2), mRNA.	SP; SML1	Signaling molecule -> Growth factor;Signaling molecule -> Peptide hormone	Signal transduction -> Cell surface receptor mediated signal transduction	4040632	RefSeq	ILMN_4028	NM_005423.3	NM_005423.3		48928025	NP_005414.1	4040632	S	252	CACCCCCTCCCAAAGCAAGAGTCGGATCAGTGCGTCATGGAGGTCTCAGA	-	42640779-42640810:42643059-42643076	21q22.3b	The space external to the outermost structure of a cell. For cells without external protective or external encapsulating structures this refers to space outside of the plasma membrane. This term covers the host cell environment outside an intracellular parasite [goid 5576] [evidence IEA]
ILMN_3266606	XM_001134012.2	FABP5L2	729163	-2.12267	12.9083	-15.5604	1.17698e-52	0.0234624	13.4627	12.3768	0.0209312	0.0106004	13.4775	13.4479	12.3693	12.3843	12394.7	12318.1	4837.14	5347.42	0	0	0	0	0	FABP5L2	XM_001134012.2	FABP5L2		PREDICTED: Homo sapiens fatty acid binding protein 5-like 2 (FABP5L2), mRNA.				580358	RefSeq	ILMN_177732	XM_001134012.2	XM_001134012.2		169206420	XP_001134012.1	580358	M	306	CACAGACTGTCTGCAACTTTACAGATGGTGCATTGGTTCAGCATCAGGAG			13q14.3d
ILMN_1691264	NM_016347.2	NAT8B	51471	-2.82549	9.94714	-15.5876	7.7032e-53	0.154654	10.7246	9.22607	0.0712636	0.137257	10.775	10.6742	9.12901	9.32312	1752.88	1700.18	531.063	653.674	0	0	0	0	0	NAT8B	NM_016347.1	NAT8B	2	Homo sapiens N-acetyltransferase 8B (GCN5-related, putative, gene/pseudogene) (NAT8B), mRNA.	Hcml2; CML2; NAT8BP; MGC97061	Transferase -> Acetyltransferase	Protein metabolism and modification -> Protein modification -> Protein acetylation	6560398	RefSeq	ILMN_168043	NM_016347.2	NM_016347.2		117168282	NP_057431.2	6560398	S	757	CGGCTGTAGCAGCAAGCAATCCCCAACCTCTGACTGCAATGACCTTTCTG	-	73927661-73927710	2p13.2a	Double layer of lipid molecules that encloses all cells, and, in eukaryotes, many organelles; may be a single or double lipid bilayer; also includes associated proteins [goid 16020] [evidence IEA]; Penetrating at least one phospholipid bilayer of a membrane. May also refer to the state of being buried in the bilayer with no exposure outside the bilayer. When used to describe a protein, indicates …
ILMN_1695435	XM_928387.1	LOC653610	653610	-4.04398	8.63266	-15.6222	4.48754e-53	0.119077	9.69918	7.68341	0.112326	0.039525	9.77861	9.61976	7.65546	7.71136	861.697	793.878	198.864	214.875	0	0	0.0025974	0.0025974	0	LOC653610	XM_928387.1	LOC653610	1	PREDICTED: Homo sapiens similar to Histone H2A.o (H2A/o) (H2A.2) (H2a-615) (LOC653610), mRNA.				2320689	RefSeq	ILMN_41055	XM_928387.1	XM_928387.1		88943486	XP_933480.1	2320689	S	713	ATGCTGGCCACTCTCAGTCCAGCGTTCCTCAGTAGTGAATAGCGAACCTG	+	148089810-148089859
ILMN_2221564	NM_017816.1	LYAR	55646	-2.36222	11.4857	-15.6236	4.39838e-53	0.144288	12.1225	10.8824	0.0200937	0.142882	12.1367	12.1083	10.7814	10.9834	4706.14	4694.1	1626.34	2032.46	0	0	0	0	0	LYAR	NM_017816.1	LYAR	4	Homo sapiens Ly1 antibody reactive homolog (mouse) (LYAR), mRNA.	ZLYAR; FLJ20425	Molecular function unclassified	Biological process unclassified	5310369	RefSeq	ILMN_23200	NM_017816.1	NM_017816.1		8923397	NP_060286.1	5310369	S	1210	ACACAGTGACAGATGAGCATCACAGATCCGAAGAGGAACTCCTGGTCATC	-	4320585-4320634	4p16.2b	A membrane-bounded organelle of eukaryotic cells in which chromosomes are housed and replicated. In most cells, the nucleus contains all of the cell's chromosomes except the organellar chromosomes, and is the site of RNA synthesis and processing. In some species, or in specialized cell types, RNA metabolism or DNA replication may be absent [goid 5634] [evidence IEA]; A small, dense body one or mo…
ILMN_1699980	NM_130783.3	TSPAN18	90139	-4.13485	8.49817	-15.7129	1.08227e-53	0.097412	9.58355	7.53571	0.0972443	0.00571304	9.51478	9.65231	7.53167	7.53975	716.702	813.514	183.164	189.818	0	0	0.0038961	0.0025974	2	TSPAN18	NM_130783.2	TSPAN18	11	Homo sapiens tetraspanin 18 (TSPAN18), transcript variant 2, mRNA.	TSPAN	Molecular function unclassified	Biological process unclassified	1820279	RefSeq	ILMN_14181	NM_130783.3	NM_130783.3		142354947	NP_570139.2	1820279	A	2977	GGCTGCCCCTCTTGAACCACCCACATGCTTAGCCCCAGCTTTTTGGAAGA	+	44909223-44909272	11p11.2d	That part of a multicellular organism outside the cells proper, usually taken to be outside the plasma membranes, and occupied by fluid [goid 5615] [evidence IEA]; Double layer of lipid molecules that encloses all cells, and, in eukaryotes, many organelles; may be a single or double lipid bilayer; also includes associated proteins [goid 16020] [evidence IEA]; Penetrating at least one phospholipid…
ILMN_2228180	NM_012331.2	MSRA	4482	-4.23238	8.1677	-15.7485	6.17074e-54	0.122515	9.27447	7.193	0.0636738	0.104669	9.31949	9.22945	7.26701	7.11899	624.438	604.844	153.807	139.792	0	0	0.0298701	0.131169	1	MSRA	NM_012331.2	MSRA	8	Homo sapiens methionine sulfoxide reductase A (MSRA), mRNA.		Oxidoreductase -> Reductase	Protein metabolism and modification -> Protein modification;Immunity and defense -> Stress response	6220722	RefSeq	ILMN_23621	NM_012331.2	NM_012331.2		13259538	NP_036463.1	6220722	S	1258	TCCTTTATCTGTGCTCTCTGCCCGCCAGTGCCTTACAATTTGCAAACGTG	+	10323581-10323630	8p23.1c
ILMN_1785756	XM_001129173.1	LOC731314	731314	-2.36266	11.8452	-15.9545	2.33205e-55	0.0560409	12.4816	11.2412	0.0147639	0.0540611	12.4921	12.4712	11.2795	11.203	6040.86	6061.9	2288.53	2382.06	0	0	0	0	0	LOC731314	NM_002105.2	LOC731314		PREDICTED: Homo sapiens similar to H2A histone family, member X (LOC731314), mRNA.		Molecular function unclassified	Biological process unclassified	4120538	RefSeq	ILMN_165464	XM_001129173.1	XM_001129173.1		113423132	XP_001129173.1	4120538	S	279	TGGCTTCACGGCTGGCTATGTGGACAGCAAGAGTCGTTTTCGCGGAAGCC
ILMN_2180866	NR_002309.1	RPS26P11	441502	-2.10939	13.2593	-16.0927	2.53035e-56	0.123568	13.8087	12.7318	0.0382289	0.117506	13.7816	13.8357	12.6488	12.8149	15212.5	15951	5830.37	7053.96	0	0	0	0	0	RPS26P11	NR_002309.1	RPS26P11	X	Homo sapiens ribosomal protein S26 pseudogene 11 (RPS26P11), non-coding RNA.	bA366E13.1			6560376	RefSeq	ILMN_16922	NR_002309.1	NR_002309.1		62988277		6560376	S	193	GCCTATTCGCTGCACTAACTGTGTCCGATGCGTGCCCACAGACAAGGCCA	+	71181176-71181225	Xq13.1d
ILMN_1764362	NM_017816.1	LYAR	55646	-2.46706	11.285	-16.2296	2.75047e-57	0.0494312	11.9552	10.6524	0.00729132	0.0488905	11.95	11.9604	10.687	10.6178	4123.27	4260.1	1534.48	1595.67	0	0	0	0	0	LYAR	NM_017816.1	LYAR	4	Homo sapiens Ly1 antibody reactive homolog (mouse) (LYAR), mRNA.	ZLYAR; FLJ20425	Molecular function unclassified	Biological process unclassified	6220148	RefSeq	ILMN_23200	NM_017816.1	NM_017816.1		8923397	NP_060286.1	6220148	S	1061	GCATCCTGAGGGCGGAGAACCAGAAGACGATGAGGCTCCTGCAAAAGGTA	-	4321240-4321243:4326211-4326256	4p16.2b	A membrane-bounded organelle of eukaryotic cells in which chromosomes are housed and replicated. In most cells, the nucleus contains all of the cell's chromosomes except the organellar chromosomes, and is the site of RNA synthesis and processing. In some species, or in specialized cell types, RNA metabolism or DNA replication may be absent [goid 5634] [evidence IEA]; A small, dense body one or mo…
ILMN_1724407	NM_006342.1	TACC3	10460	-2.53102	10.8816	-16.312	7.1677e-58	0.0472187	11.572	10.2323	0.0471223	0.00301564	11.5387	11.6053	10.2344	10.2302	3077.26	3311.46	1127.38	1214.49	0	0	0	0	0	TACC3	NM_006342.1	TACC3	4	Homo sapiens transforming, acidic coiled-coil containing protein 3 (TACC3), mRNA.	MGC133242; ERIC1; MGC117382	Miscellaneous function -> Other miscellaneous function protein	Oncogenesis	4390484	RefSeq	ILMN_1770	NM_006342.1	NM_006342.1		5454101	NP_006333.1	4390484	S	2550	GGAGCAGAAGACTAAAGAGAACGAGGAGCTGACCAGGATCTGCGACGACC	+	1716348-1716357:1716473-1716512	4p16.3b	All of the contents of a cell excluding the plasma membrane and nucleus, but including other subcellular structures [goid 5737] [evidence IEA]; A structure comprised of a core structure (in most organisms, a pair of centrioles) and peripheral material from which a microtubule-based structure, such as a spindle apparatus, is organized. Centrosomes occur close to the nucleus during interphase in ma…
ILMN_2186061	NM_004566.2	PFKFB3	5209	-2.44139	11.6195	-16.3361	4.84235e-58	0.0842969	12.2812	10.9935	0.0752055	0.0380802	12.228	12.3344	11.0204	10.9666	4952.25	5527.79	1899.35	2003.33	0	0	0	0	0	PFKFB3	NM_004566.2	PFKFB3	10	Homo sapiens 6-phosphofructo-2-kinase/fructose-2,6-biphosphatase 3 (PFKFB3), mRNA.	PFK2; IPFK2	Phosphatase -> Carbohydrate phosphatase	Carbohydrate metabolism -> Glycolysis;Carbohydrate metabolism -> Monosaccharide metabolism	4120053	RefSeq	ILMN_163833	NM_004566.2	NM_004566.2		42476167	NP_004557.1	4120053	S	4090	TGGGTGAGTTTCCCCCCTCCTTATTCTGTCCTGAGACCACGGGCAAAGCT	+	6317109-6317158	10p15.1a	The part of a cell or its extracellular environment in which a gene product is located. A gene product may be located in one or more parts of a cell and its location may be as specific as a particular macromolecular complex, that is, a stable, persistent association of macromolecules that function together [goid 5575] [evidence ND ]; That part of the cytoplasm that does not contain membranous or …
ILMN_1702837	NM_002807.2	PSMD1	5707	-2.40826	12.062	-16.5152	2.53794e-59	0.179386	12.7127	11.4447	0.0126659	0.178938	12.7216	12.7037	11.5712	11.3182	7174.53	7205.39	2752.01	2574.07	0	0	0	0	0	PSMD1	NM_002807.2	PSMD1	2	Homo sapiens proteasome (prosome, macropain) 26S subunit, non-ATPase, 1 (PSMD1), mRNA.	S1; MGC133041; P112; MGC133040	Select regulatory molecule -> Other enzyme regulator	Protein metabolism and modification -> Proteolysis;Cell cycle -> Cell cycle control	5090647	RefSeq	ILMN_3914	NM_002807.2	NM_002807.2		25777599	NP_002798.2	5090647	S	2880	ACCAGTGAAGACATTGAGGAGCTGGTGGAACCTGTGGCAGCACATGGCCC	+	231743557-231743606	2q37.1b	A large multisubunit complex which catalyzes protein degradation. This complex consists of the barrel shaped proteasome core complex and one or two associated proteins or complexes that act in regulating entry into or exit from the core [goid 502] [pmid 8811196] [evidence TAS]; That part of the cytoplasm that does not contain membranous or particulate subcellular components [goid 5829] [evidence …
ILMN_1666471	NM_014402.4	UQCRQ	27089	-2.24053	12.9944	-16.8625	7.56276e-62	0.0590684	13.5894	12.4255	0.0369966	0.0460471	13.6155	13.5632	12.393	12.4581	13516.8	13170.7	4901.65	5588.81	0	0	0	0	0	UQCRQ	NM_014402.2	UQCRQ	5	Homo sapiens ubiquinol-cytochrome c reductase, complex III subunit VII, 9.5kDa (UQCRQ), nuclear gene encoding mitochondrial protein, mRNA.	QP-C; QCR8	Ligase -> Ubiquitin-protein ligase	Biological process unclassified	4210041	RefSeq	ILMN_9660	NM_014402.4	NM_014402.4		98986462	NP_055217.2	4210041	S	147	CGCGCCTATCCGCACGTCTTCACTAAAGGAATCCCCAATGTTCTGCGCCG	+	132202646-132202695	5q31.1c	A semiautonomous, self replicating organelle that occurs in varying numbers, shapes, and sizes in the cytoplasm of virtually all eukaryotic cells. It is notably the site of tissue respiration [goid 5739] [evidence IEA]; The protein complexes that form the mitochondrial electron transport system (the respiratory chain), associated with the inner mitochondrial membrane. Complexes I, III and IV can …
ILMN_1750636	XR_017804.1	RPS26L	400156	-2.53707	11.591	-16.9946	8.03573e-63	0.143474	12.282	10.9388	0.0408757	0.137528	12.2531	12.3109	10.8416	11.0361	5077.74	5427.79	1693.63	2114.92	0	0	0	0	0	RPS26L	XM_926831.1	RPS26L		PREDICTED: Homo sapiens 40S ribosomal protein S26-like (RPS26L), misc RNA.				5890730	RefSeq	ILMN_164425	XR_017804.1	XR_017804.1		113424487		5890730	S	129	TGTGCCCGATGCGTGCCCAAGGACAACGCCATTAAGAAATTCGTCATTCG			13q32.3c
ILMN_1801043	NM_198252.2	GSN	2934	-2.55747	11.4935	-17.0439	3.4729e-63	0.0399635	12.1908	10.8361	0.0370303	0.0150278	12.217	12.1646	10.8254	10.8467	4929.46	4903.97	1675.81	1858.22	0	0	0	0	0	GSN	NM_198252.1	GSN	9	Homo sapiens gelsolin (amyloidosis, Finnish type) (GSN), transcript variant 2, mRNA.	DKFZp313L0718	Cytoskeletal protein -> Actin family cytoskeletal protein -> Non-motor actin binding protein;Select calcium binding protein -> Other select calcium binding proteins	Cell structure and motility -> Cell structure	2370482	RefSeq	ILMN_46419	NM_198252.2	NM_198252.2		89276752	NP_937895.1	2370482	A	2013	CTGCCTACCGCACATCCCCACGGCTGAAGGACAAGAAGATGGATGCCCAT	+	123131020-123131069	9q33.2a	A thin sheetlike process extended by the leading edge of a crawling fibroblast; contains a dense meshwork of actin filaments [goid 30027] [evidence IEA]; The space external to the outermost structure of a cell. For cells without external protective or external encapsulating structures this refers to space outside of the plasma membrane. This term covers the host cell environment outside an intrac…
ILMN_1750312	NM_178859.2	OSTbeta	123264	-3.03331	10.059	-17.3003	4.19449e-65	0.0896314	10.8912	9.29032	0.0851011	0.0281353	10.9514	10.831	9.27042	9.31021	1998.76	1893.46	582.117	648.57	0	0	0	0	0	OSTbeta	NM_178859.2	OSTBETA	15	Homo sapiens organic solute transporter beta (OSTbeta), mRNA.	FLJ26090; MGC118960; MGC118961; MGC118959	Molecular function unclassified	Biological process unclassified	5080279	RefSeq	ILMN_30037	NM_178859.2	NM_178859.2		31341260	NP_849190.1	5080279	S	146	CCATCCTTGCCCTGGCAGCTGTGGTGGTCATTATAAGCATGGTCCTCCTG	+	63130924-63130973	15q22.31b
ILMN_2229242	NM_014463.1	LSM3	27258	-2.32549	12.8631	-17.3121	3.42501e-65	0.0800062	13.4862	12.2687	0.0410146	0.0686935	13.5152	13.4572	12.3173	12.2201	12741.4	12417	4684.02	4762.88	0	0	0	0	0	LSM3	NM_014463.1	LSM3	3	Homo sapiens LSM3 homolog, U6 small nuclear RNA associated (S. cerevisiae) (LSM3), mRNA.	USS2; YLR438C; SMX4	Nucleic acid binding -> mRNA processing factor -> mRNA splicing factor	Nucleoside, nucleotide and nucleic acid metabolism -> Pre-mRNA processing -> mRNA splicing	7380554	RefSeq	ILMN_23516	NM_014463.1	NM_014463.1		7657314	NP_055278.1	7380554	S	262	CGAAACGGAATATTCCAATGCTCTTTGTCCGGGGAGATGGCGTTGTCCTG	+	14214549-14214598	3p25.1a	A membrane-bounded organelle of eukaryotic cells in which chromosomes are housed and replicated. In most cells, the nucleus contains all of the cell's chromosomes except the organellar chromosomes, and is the site of RNA synthesis and processing. In some species, or in specialized cell types, RNA metabolism or DNA replication may be absent [goid 5634] [pmid 10369684] [evidence TAS]; A ribonucleop…
ILMN_1711005	NM_001789.2	CDC25A	993	-2.69199	11.2607	-17.7507	1.53116e-68	0.0114096	11.9977	10.569	0.0101196	0.00526984	12.0048	11.9905	10.5727	10.5653	4255.19	4356.68	1414.78	1544.53	0	0	0	0	0	CDC25A	NM_001789.2	CDC25A	3	Homo sapiens cell division cycle 25 homolog A (S. pombe) (CDC25A), transcript variant 1, mRNA.	CDC25A2	Phosphatase -> Protein phosphatase	Protein metabolism and modification -> Protein modification;Phosphate metabolism;Cell cycle -> Cell cycle control;Cell proliferation and differentiation;Other metabolism	2480341	RefSeq	ILMN_174259	NM_001789.2	NM_001789.2		42490757	NP_001780.2	2480341	A	3330	GGTGCCAGCCTCCTTACCATCACGGCTTCACTGAGGTGTAGGTGGGTTTT	-	48199787-48199836	3p21.31f	The part of a cell or its extracellular environment in which a gene product is located. A gene product may be located in one or more parts of a cell and its location may be as specific as a particular macromolecular complex, that is, a stable, persistent association of macromolecules that function together [goid 5575] [evidence ND ]; The living contents of a cell; the matter contained within (but…
ILMN_3181695	XR_038380.1	LOC100130178	100130178	-2.58115	12.0834	-17.8219	4.30615e-69	0.016599	12.7867	11.4187	0.0132221	0.0100351	12.7774	12.7961	11.4116	11.4258	7438.84	7631.41	2492.72	2760.52	0	0	0	0	0	LOC100130178	XR_038380.1	LOC100130178		PREDICTED: Homo sapiens misc_RNA (LOC100130178), miscRNA.				1510180	RefSeq	ILMN_339397	XR_038380.1	XR_038380.1		169167138		1510180	A	354	ACGCGCATTATCCAGGGAGATGGTGTTGTCCTGGTTGTCCCTCCACTGAA			4q31.21b
ILMN_1796712	NM_002966.1	S100A10	6281	-2.17082	14.1425	-17.8434	2.93941e-69	0.0480527	14.7127	13.5944	0.0376556	0.0298515	14.7393	14.6861	13.5733	13.6155	28820.7	27466.8	11220.3	12384.9	0	0	0	0	0	S100A10	NM_002966.1	S100A10	1	Homo sapiens S100 calcium binding protein A10 (annexin II ligand, calpactin I, light polypeptide (p11)) (S100A10), mRNA.	ANX2L; MGC111133; ANX2LG; GP11; p10; P11; Ca[1]; CAL1L; 42C; CLP11	Select calcium binding protein -> Calmodulin related protein	Developmental processes	2490195	RefSeq	ILMN_15502	NM_002966.1	NM_002966.1		4506760	NP_002957.1	2490195	S	405	GGCAGAAATGAGCAGTTCGCTCCTCCCTGATAAGAGTTGTCCAAAGGGTC	-	150222202-150222251	1q21.3a	A semiautonomous, self replicating organelle that occurs in varying numbers, shapes, and sizes in the cytoplasm of virtually all eukaryotic cells. It is notably the site of tissue respiration [goid 5739] [pmid 18029348] [evidence IDA]
ILMN_1690884	NM_000039.1	APOA1	335	-2.12474	14.4183	-17.9169	7.88091e-70	0.109356	14.9722	13.8849	0.097476	0.0495689	14.9032	15.0411	13.8498	13.9199	31935.8	35003.3	13522.5	15539.2	0	0	0	0	0	APOA1	NM_000039.1	APOA1	11	Homo sapiens apolipoprotein A-I (APOA1), mRNA.	MGC117399	Transporter;Transfer/carrier protein -> Apolipoprotein	Lipid, fatty acid and steroid metabolism -> Lipid and fatty acid transport;Transport -> Lipid and fatty acid transport	4570364	RefSeq	ILMN_23504	NM_000039.1	NM_000039.1		4557320	NP_000030.1	4570364	S	801	AGCGCTCTCGAGGAGTACACTAAGAAGCTCAACACCCAGTGAGGCGCCCG	-	116706515-116706523:116706524-116706564	11q23.3b	The space external to the outermost structure of a cell. For cells without external protective or external encapsulating structures this refers to space outside of the plasma membrane. This term covers the host cell environment outside an intracellular parasite [goid 5576] [evidence IEA]; The space external to the outermost structure of a cell. For cells without external protective or external en…
ILMN_3242900	NM_001040874.1	HIST2H2AA4	723790	-3.30395	9.90051	-18.0016	1.71568e-70	0.0950658	10.8001	9.07587	0.0745735	0.0589601	10.8528	10.7473	9.11756	9.03418	1864.92	1791.44	527.54	540.728	0	0	0	0	0	HIST2H2AA4	NM_001040874.1	HIST2H2AA4	1	Homo sapiens histone cluster 2, H2aa4 (HIST2H2AA4), mRNA.	H2A/R			4290148	RefSeq	ILMN_176512	NM_001040874.1	NM_001040874.1		106775677	NP_001035807.1	4290148	S	203	CTACATGGCTGCGGTCCTCGAGTATCTGACCGCCGAGATCCTGGAGCTGG	+	148089454-148089503	1q21.2a
ILMN_1678049	NM_005141.2	FGB	2244	-2.32309	13.517	-18.4324	6.55803e-74	0.149187	14.1387	12.9226	0.143932	0.0392487	14.2404	14.0369	12.9504	12.8949	20642.3	18298.7	7089.49	7467.56	0	0	0	0	0	FGB	NM_005141.2	FGB	4	Homo sapiens fibrinogen beta chain (FGB), mRNA.	MGC120405; MGC104327	Signaling molecule -> Other signaling molecule;Extracellular matrix	Immunity and defense -> Blood clotting;Blood circulation and gas exchange;Cell proliferation and differentiation	7210240	RefSeq	ILMN_164465	NM_005141.2	NM_005141.2		70906434	NP_005132.2	7210240	S	1332	GATGTCATGCAGCCAATCCAAACGGCAGATACTACTGGGGTGGACAGTAC	+	155711083-155711132	4q32.1a	A highly soluble, elongated protein complex found in blood plasma and involved in clot formation. It is converted into fibrin monomer by the action of thrombin. In the mouse, fibrinogen is a hexamer, 46 nm long and 9 nm maximal diameter, containing two sets of nonidentical chains (alpha, beta, and gamma) linked together by disulfide bonds [goid 5577] [evidence IEA]; The space external to the oute…
ILMN_1719032	NM_014463.1	LSM3	27258	-2.69416	12.1739	-18.7554	1.59162e-76	0.0518851	12.9098	11.4799	0.0518849	0.000161105	12.9465	12.8731	11.4798	11.48	8343.32	8077.12	2593.19	2853.76	0	0	0	0	0	LSM3	NM_014463.1	LSM3	3	Homo sapiens LSM3 homolog, U6 small nuclear RNA associated (S. cerevisiae) (LSM3), mRNA.	USS2; YLR438C; SMX4	Nucleic acid binding -> mRNA processing factor -> mRNA splicing factor	Nucleoside, nucleotide and nucleic acid metabolism -> Pre-mRNA processing -> mRNA splicing	4260075	RefSeq	ILMN_23516	NM_014463.1	NM_014463.1		7657314	NP_055278.1	4260075	S	66	ACTGTAGAGGAGCCCCTGGATCTTATCAGGCTCAGCCTAGATGAGCGAAT	+	14198084-14198133	3p25.1a	A membrane-bounded organelle of eukaryotic cells in which chromosomes are housed and replicated. In most cells, the nucleus contains all of the cell's chromosomes except the organellar chromosomes, and is the site of RNA synthesis and processing. In some species, or in specialized cell types, RNA metabolism or DNA replication may be absent [goid 5634] [pmid 10369684] [evidence TAS]; A ribonucleop…
ILMN_3275590	XR_019555.1	LOC647302	647302	-2.56761	12.7152	-18.9256	6.39616e-78	0.0629028	13.4136	12.0532	0.0563742	0.0279054	13.3737	13.4535	12.0729	12.0335	11405.6	12400.7	3925.23	4160.75	0	0	0	0	0	LOC647302	XR_019555.1	LOC647302		PREDICTED: Homo sapiens misc_RNA (LOC647302), miscRNA.		Molecular function unclassified	Biological process unclassified	5550328	RefSeq	ILMN_174977	XR_019555.1	XR_019555.1		113413783		5550328	M	251	ATGCTTTTTGTCCAGGGAGATGTCGTTGTCCTGGTTGCCCCTCCACTGAG			2p11.2g
ILMN_2228463	NM_000790.2	DDC	1644	-2.93579	11.0284	-19.0458	6.50627e-79	0.0716262	11.8326	10.2788	0.0562403	0.0443547	11.8723	11.7928	10.2474	10.3102	3898.34	3784.91	1135.91	1292.05	0	0	0	0	0	DDC	NM_000790.2	DDC	7	Homo sapiens dopa decarboxylase (aromatic L-amino acid decarboxylase) (DDC), mRNA.	AADC	Lyase -> Decarboxylase	Amino acid metabolism -> Other amino acid metabolism	7380678	RefSeq	ILMN_13520	NM_000790.2	NM_000790.2		49472824	NP_000781.1	7380678	S	1486	GACGTGCTGCGAGCAGAGAGGGAGTAGGAGTGAAGCCAGCTGCAGGAATC	-	50494030-50494035:50498405-50498422:50498423-50498448	7p12.2a
ILMN_1695645	NM_004344.1	CETN2	1069	-2.79481	11.9563	-19.1235	1.47346e-79	0.0772132	12.7206	11.2379	0.0310499	0.070695	12.6987	12.7426	11.2879	11.1879	7018.32	7402.73	2298.02	2361.04	0	0	0	0	0	CETN2	NM_004344.1	CETN2	X	Homo sapiens centrin, EF-hand protein, 2 (CETN2), mRNA.	CEN2; CALT	Select calcium binding protein -> Calmodulin related protein	Signal transduction -> Intracellular signaling cascade -> Calcium mediated signaling;Cell cycle;Cell proliferation and differentiation	2120707	RefSeq	ILMN_5587	NM_004344.1	NM_004344.1		4757901	NP_004335.1	2120707	S	827	GAGCACCTGCCATTTTGCCTTGCATCGTTTCCCTCGTCATGCATTTCCAC	-	151996074-151996123	Xq28e	The living contents of a cell; the matter contained within (but not including) the plasma membrane, usually taken to exclude large vacuoles and masses of secretory or ingested material. In eukaryotes it includes the nucleus and cytoplasm [goid 5622] [pmid 11256614] [evidence IDA]; A cellular organelle, found close to the nucleus in many eukaryotic cells, consisting of a small cylinder with microt…
ILMN_3238058	NR_024275.1	LOC151162	151162	-2.7685	12.0924	-19.1345	1.19487e-79	0.106256	12.8492	11.3801	0.0659095	0.0833443	12.8958	12.8026	11.3212	11.439	8076.67	7716.83	2362.86	2783.46	0	0	0	0	0	LOC151162	NR_024275.1	LOC151162	2	Homo sapiens hypothetical LOC151162 (LOC151162), non-coding RNA.				1440437	RefSeq	ILMN_370318	NR_024275.1	NR_024275.1		210033072		1440437	S	5112	TCTGCAAACAAGGTGTCGCCGTCCAAATGTACTGTCCTGGCATAGAGAGC	+	135212071-135212120
ILMN_1792256	NM_005994.3	TBX2	6909	-4.54532	9.25544	-19.4091	5.93649e-82	0.11992	10.4118	8.22747	0.0717306	0.0961013	10.4626	10.3611	8.15951	8.29542	1408.42	1360.2	279.432	326.43	0	0	0	0	0	TBX2	NM_005994.3	TBX2	17	Homo sapiens T-box 2 (TBX2), mRNA.	FLJ10169	Transcription factor -> Other transcription factor;Nucleic acid binding	Nucleoside, nucleotide and nucleic acid metabolism -> mRNA transcription -> mRNA transcription regulation;Developmental processes -> Mesoderm development	2360753	RefSeq	ILMN_18788	NM_005994.3	NM_005994.3		44921604	NP_005985.3	2360753	S	2806	CTTGGGCCTAGACCGCGTGATAAAACTGGGTTGAGGGATGCTGGAACCAG	+	56841035-56841084	17q23.2b	A membrane-bounded organelle of eukaryotic cells in which chromosomes are housed and replicated. In most cells, the nucleus contains all of the cell's chromosomes except the organellar chromosomes, and is the site of RNA synthesis and processing. In some species, or in specialized cell types, RNA metabolism or DNA replication may be absent [goid 5634] [evidence IEA]; Any complex, distinct from RN…
ILMN_1671058	NM_001265.2	CDX2	1045	-2.86153	11.8748	-19.4528	2.54178e-82	0.0611572	12.6574	11.1406	0.00979123	0.0603683	12.6505	12.6643	11.0979	11.1833	6812.5	6939.8	2005.27	2354.09	0	0	0	0	0	CDX2	NM_001265.2	CDX2	13	Homo sapiens caudal type homeobox 2 (CDX2), mRNA.	CDX3; CDX-3	Transcription factor -> Homeobox transcription factor;Nucleic acid binding -> Other DNA-binding protein	Nucleoside, nucleotide and nucleic acid metabolism -> mRNA transcription -> mRNA transcription regulation;Developmental processes -> Embryogenesis;Developmental processes -> Anterior/posterior patterning	2030397	RefSeq	ILMN_17243	NM_001265.2	NM_001265.2		24431948	NP_001256.1	2030397	S	1848	GCCAGAGCCAACCTGGACTTCCTGTCATTTTCACAATCTTGGGGCTGATG	-	27434470-27434519	13q12.2b	A highly compacted molecule of DNA and associated proteins resulting in a cytologically distinct structure that remains in the nucleus [goid 794] [evidence IEA]; A membrane-bounded organelle of eukaryotic cells in which chromosomes are housed and replicated. In most cells, the nucleus contains all of the cell's chromosomes except the organellar chromosomes, and is the site of RNA synthesis and pr…
ILMN_2144663	NM_004963.1	GUCY2C	2984	-4.31571	9.44292	-19.6749	3.26251e-84	0.0374457	10.5565	8.44685	0.000856597	0.0374359	10.5571	10.5558	8.47333	8.42038	1506.95	1557.11	342.579	355.543	0	0	0	0	0	GUCY2C	NM_004963.1	GUCY2C	12	Homo sapiens guanylate cyclase 2C (heat stable enterotoxin receptor) (GUCY2C), mRNA.	GUC2C; STAR	Lyase -> Cyclase -> Guanylate cyclase	Nucleoside, nucleotide and nucleic acid metabolism -> Metabolism of cyclic nucleotides	2940494	RefSeq	ILMN_6396	NM_004963.1	NM_004963.1		4826751	NP_004954.1	2940494	S	3460	CCTTCCACTCTGGAACCTTATTCCAGCAGTTGTTCCAGGGAGCTTCTACC	-	14657077-14657126	12p13.1a	Double layer of lipid molecules that encloses all cells, and, in eukaryotes, many organelles; may be a single or double lipid bilayer; also includes associated proteins [goid 16020] [evidence IEA]; Penetrating at least one phospholipid bilayer of a membrane. May also refer to the state of being buried in the bilayer with no exposure outside the bilayer. When used to describe a protein, indicates …
ILMN_1682015	NM_015973.3	GAL	51083	-5.76209	8.48384	-19.8527	9.6495e-86	0.111144	9.84068	7.31409	0.014297	0.11022	9.83057	9.85079	7.23615	7.39202	892.196	938.791	150.667	170.271	0	0	0.0402597	0.00909091	0	GAL	NM_015973.2	GAL	11	Homo sapiens galanin prepropeptide (GAL), mRNA.	GALN; GMAP; GLNN; MGC40167	Signaling molecule -> Peptide hormone	Signal transduction;Muscle contraction	60452	RefSeq	ILMN_46224	NM_015973.3	NM_015973.3		88853582	NP_057057.2	60452	S	491	TGAGTTTCTGTCTTTCTTGCATCTCAAAGAGGCCGGTGCCCTCGACCGCC	+	68212942-68212970:68214961-68214981	11q13.2b	The space external to the outermost structure of a cell. For cells without external protective or external encapsulating structures this refers to space outside of the plasma membrane. This term covers the host cell environment outside an intracellular parasite [goid 5576] [evidence IEA]
ILMN_1683263	NM_004616.2	TSPAN8	7103	-3.36825	10.607	-20.7216	2.04911e-93	0.0432839	11.5191	9.7671	0.0378941	0.0209175	11.5459	11.4923	9.78189	9.75231	3089.14	3046.23	826.353	885.226	0	0	0	0	0	TSPAN8	NM_004616.2	TSPAN8	12	Homo sapiens tetraspanin 8 (TSPAN8), mRNA.	CO-029; TM4SF3	Signaling molecule -> Membrane-bound signaling molecule;Cell adhesion molecule -> Other cell adhesion molecule	Signal transduction -> Cell communication -> Cell adhesion-mediated signaling;Cell adhesion;Oncogenesis	4560543	RefSeq	ILMN_578	NM_004616.2	NM_004616.2		21265107	NP_004607.1	4560543	S	835	TTGAGATACTGGGTTTGGTGTTTTCTATGGTCCTGTATTGCCAGATCGGG	-	71519122-71519167:71523111-71523114	12q21.1a	A cytoplasmic, membrane-bounded organelle that is found in most animal cells and that contains a variety of hydrolases, most of which have their maximal activities in the pH range 5-6. The contained enzymes display latency if properly isolated. About 40 different lysosomal hydrolases are known and lysosomes have a great variety of morphologies and functions [goid 5764] [pmid 8661157] [evidence TA…
ILMN_1770338	NM_014220.2	TM4SF1	4071	-6.17697	8.49666	-20.8296	2.16504e-94	0.0787639	9.91103	7.28413	0.0787621	0.000529696	9.96672	9.85534	7.28451	7.28376	985.443	941.334	155.565	157.374	0	0	0.0272727	0.0337662	0	TM4SF1	NM_014220.2	TM4SF1	3	Homo sapiens transmembrane 4 L six family member 1 (TM4SF1), mRNA.	M3S1; L6; H-L6; TAAL6	Molecular function unclassified	Biological process unclassified	2680110	RefSeq	ILMN_6834	NM_014220.2	NM_014220.2		62422580	NP_055035.1	2680110	S	1586	GATCAGCATCATTGGAACATGGGGACGAGTGACGGCAGGAGGACCACGAG	-	150569550-150569599	3q25.1a	Penetrating at least one phospholipid bilayer of a membrane. May also refer to the state of being buried in the bilayer with no exposure outside the bilayer. When used to describe a protein, indicates that all or part of the peptide sequence is embedded in the membrane [goid 16021] [evidence IEA]; Penetrating at least one phospholipid bilayer of a plasma membrane. May also refer to the state of b…
ILMN_1789648	NM_006998.3	SCGN	10590	-3.4799	10.4801	-21.0012	5.94685e-96	0.097438	11.4182	9.61912	0.0634768	0.0739246	11.4631	11.3733	9.67139	9.56685	2915.91	2792.91	763.135	779.738	0	0	0	0	0	SCGN	NM_006998.3	SCGN	6	Homo sapiens secretagogin, EF-hand calcium binding protein (SCGN), mRNA.	SEGN; DJ501N12.8; CALBL; setagin; SECRET	Select calcium binding protein	Signal transduction -> Intracellular signaling cascade -> Calcium mediated signaling;Homeostasis -> Calcium ion homeostasis	3990278	RefSeq	ILMN_2098	NM_006998.3	NM_006998.3		59814903	NP_008929.2	3990278	S	1268	CTCCCAAAGACTCAGCTCCCCTGTTAGATGGCTCTGCCTGTCCTTCCCCA	+	25701797-25701846	6p22.2a	The space external to the outermost structure of a cell. For cells without external protective or external encapsulating structures this refers to space outside of the plasma membrane. This term covers the host cell environment outside an intracellular parasite [goid 5576] [evidence IEA]; All of the contents of a cell excluding the plasma membrane and nucleus, but including other subcellular stru…
ILMN_1811387	NM_003226.2	TFF3	7033	-5.76814	8.92412	-21.456	3.74245e-100	0.13408	10.2773	7.74915	0.0478073	0.125268	10.3111	10.2434	7.66057	7.83772	1265.89	1249.9	199.658	235.888	0	0	0.0025974	0.0012987	0	TFF3	NM_003226.2	TFF3	21	Homo sapiens trefoil factor 3 (intestinal) (TFF3), mRNA.	TFI; hP1.B; HITF; ITF	Signaling molecule -> Growth factor;Signaling molecule -> Peptide hormone	Signal transduction -> Cell surface receptor mediated signal transduction;Developmental processes -> Mesoderm development;Cell structure and motility -> Cell motility	7570484	RefSeq	ILMN_6502	NM_003226.2	NM_003226.2		48928026	NP_003217.2	7570484	S	608	GCCTGATGTCTTAACGAATAAAGGTCCCATGCTCCACCCGAGGACAGTTC	-	43732173-43732222	21q22.3b	The space external to the outermost structure of a cell. For cells without external protective or external encapsulating structures this refers to space outside of the plasma membrane. This term covers the host cell environment outside an intracellular parasite [goid 5576] [pmid 8454642] [evidence TAS]
ILMN_1685608	NM_002523.1	NPTX2	4885	-5.74768	9.00012	-21.7858	2.95025e-103	0.0754102	10.3496	7.82661	0.0651413	0.0379908	10.3957	10.3035	7.79975	7.85347	1341.7	1307.96	219.082	238.382	0	0	0.0012987	0.0012987	0	NPTX2	NM_002523.1	NPTX2	7	Homo sapiens neuronal pentraxin II (NPTX2), mRNA.	NARP; NP-II; NP2	Defense/immunity protein -> Antibacterial response protein;Defense/immunity protein -> Other defense and immunity protein	Immunity and defense -> Other immune and defense;Immunity and defense -> Stress response;Immunity and defense -> Cytokine/chemokine mediated immunity	6420050	RefSeq	ILMN_22638	NM_002523.1	NM_002523.1		28195383	NP_002514.1	6420050	S	2312	GAAGGCTCCCATTTTCTGATGTTCCGCCCCACTGTGAAGAGTGTGCTCGT	+	98096728-98096777	7q22.1a	The space external to the outermost structure of a cell. For cells without external protective or external encapsulating structures this refers to space outside of the plasma membrane. This term covers the host cell environment outside an intracellular parasite [goid 5576] [evidence IEA]
ILMN_1796179	NM_080593.1	HIST1H2BK	85236	-2.89133	13.1062	-22.3517	1.08659e-108	0.0479694	13.8945	12.3627	0.0387505	0.0282748	13.9219	13.8671	12.3827	12.3427	16784.6	16313.4	4874.97	5208.65	0	0	0	0	0	HIST1H2BK	NM_080593.1	HIST1H2BK	6	Homo sapiens histone cluster 1, H2bk (HIST1H2BK), mRNA.	MGC131989; H2BFT; H2BFAiii; H2B/S	Molecular function unclassified	Biological process unclassified	6110630	RefSeq	ILMN_17974	NM_080593.1	NM_080593.1		18105047	NP_542160.1	6110630	S	747	CCCACTGGGGGGTTGGGGTAATATTCTGTGGTCCTCAGCCCTGTACCTTA	-	27214075-27214124	6p22.1c	A complex comprised of DNA wound around a multisubunit core and associated proteins, which forms the primary packing unit of DNA into higher order structures [goid 786] [evidence IEA]; A membrane-bounded organelle of eukaryotic cells in which chromosomes are housed and replicated. In most cells, the nucleus contains all of the cell's chromosomes except the organellar chromosomes, and is the site …
ILMN_1757406	NM_005319.3	HIST1H1C	3006	-3.75934	10.7308	-22.7705	8.42956e-113	0.0334422	11.7285	9.81804	0.0304014	0.0139333	11.707	11.75	9.82789	9.80819	3463.92	3653.32	856.546	917.404	0	0	0	0	0	HIST1H1C	NM_005319.3	HIST1H1C	6	Homo sapiens histone cluster 1, H1c (HIST1H1C), mRNA.	MGC3992; H1F2; H1.2	Nucleic acid binding -> Histone	Nucleoside, nucleotide and nucleic acid metabolism -> Chromatin packaging and remodeling	5570279	RefSeq	ILMN_18282	NM_005319.3	NM_005319.3		21071025	NP_005310.1	5570279	S	551	GTGGCTAAGAGCCCAAAGAAGGCCAAGGTTGCGAAGCCCAAGAAAGCTGC	-	26164078-26164127	6p22.1d	A complex comprised of DNA wound around a multisubunit core and associated proteins, which forms the primary packing unit of DNA into higher order structures [goid 786] [evidence NAS]; A membrane-bounded organelle of eukaryotic cells in which chromosomes are housed and replicated. In most cells, the nucleus contains all of the cell's chromosomes except the organellar chromosomes, and is the site …
ILMN_1773337	NM_012242.2	DKK1	22943	-3.50714	11.9948	-23.3567	1.10737e-118	0.0843271	12.9341	11.1238	0.0461777	0.0705598	12.9667	12.9014	11.1737	11.0739	8470.4	8220.98	2114.43	2167.48	0	0	0	0	0	DKK1	NM_012242.2	DKK1	10	Homo sapiens dickkopf homolog 1 (Xenopus laevis) (DKK1), mRNA.	DKK-1; SK	Molecular function unclassified	Biological process unclassified	5570102	RefSeq	ILMN_22862	NM_012242.2	NM_012242.2		61676924	NP_036374.1	5570102	S	1093	CCTGGAGTGTAAGAGCTTTGTTTCTTTATGGAACTCCCCTGTGATTGCAG	+	53746711-53746760	10q21.1a	The space external to the outermost structure of a cell. For cells without external protective or external encapsulating structures this refers to space outside of the plasma membrane. This term covers the host cell environment outside an intracellular parasite [goid 5576] [evidence IEA]; The membrane surrounding a cell that separates the cell from its external environment. It consists of a phosp…
ILMN_1813314	NM_080593.1	HIST1H2BK	85236	-4.00677	10.7255	-23.808	2.59883e-123	0.125757	11.7734	9.77093	0.125387	0.00964693	11.862	11.6847	9.76411	9.77775	3872.02	3499.43	815.218	899.817	0	0	0	0	0	HIST1H2BK	NM_017445.1	HIST1H2BK	6	Homo sapiens histone cluster 1, H2bk (HIST1H2BK), mRNA.	MGC131989; H2BFT; H2BFAiii; H2B/S	Molecular function unclassified	Biological process unclassified	5050402	RefSeq	ILMN_17974	NM_080593.1	NM_080593.1		18105047	NP_542160.1	5050402	S	53	CAGCGAAGTCCGCTCCCGCGCCCAAGAAGGGCTCGAAGAAAGCCGTGACT	-	27222496-27222545	6p22.1c	A complex comprised of DNA wound around a multisubunit core and associated proteins, which forms the primary packing unit of DNA into higher order structures [goid 786] [evidence IEA]; A membrane-bounded organelle of eukaryotic cells in which chromosomes are housed and replicated. In most cells, the nucleus contains all of the cell's chromosomes except the organellar chromosomes, and is the site …
ILMN_1664350	NM_020973.2	GBA3	57733	-7.47455	8.72154	-24.6584	2.81795e-132	0.0539624	10.2924	7.39042	0.0534471	0.00743984	10.2546	10.3302	7.39568	7.38516	1220.29	1333.61	167.615	169.423	0	0	0.0155844	0.0116883	0	GBA3	NM_020973.2	GBA3	4	Homo sapiens glucosidase, beta, acid 3 (cytosolic) (GBA3), mRNA.	MGC104276; GLUC; MGC126878; CBGL1	Hydrolase -> Glucosidase	Carbohydrate metabolism	5080670	RefSeq	ILMN_174102	NM_020973.2	NM_020973.2		17933755	NP_066024.1	5080670	S	1445	GAAGCACATCTGTAGGCAAGATGGCTGAGAAATACAGGAGAGGCGTCTGC	+	22429630-22429644:22429645-22429679	4p15.31a	The part of a cell or its extracellular environment in which a gene product is located. A gene product may be located in one or more parts of a cell and its location may be as specific as a particular macromolecular complex, that is, a stable, persistent association of macromolecules that function together [goid 5575] [evidence ND ]; All of the contents of a cell excluding the plasma membrane and…
ILMN_1797519	NM_003836.4	DLK1	8788	-4.3808	10.4775	-24.7671	1.91457e-133	0.0485123	11.5972	9.46598	0.00916768	0.0476382	11.5907	11.6037	9.43229	9.49967	3191.2	3307.45	651.326	741.187	0	0	0	0	2	DLK1	NM_003836.4	DLK1	14	Homo sapiens delta-like 1 homolog (Drosophila) (DLK1), mRNA.	DLK; ZOG; Pref-1; FA1; pG2; PREF1	Molecular function unclassified	Biological process unclassified	6510259	RefSeq	ILMN_13065	NM_003836.4	NM_003836.4		74136022	NP_003827.3	6510259	A	1141	TGCGAGACCTGGGTGTCCAACCTGCGCTACAACCACATGCTGCGGAAGAA	+	100270822-100270871	14q32.2b	That part of a multicellular organism outside the cells proper, usually taken to be outside the plasma membranes, and occupied by fluid [goid 5615] [pmid 7925474] [evidence TAS]; That fraction of cells, prepared by disruptive biochemical methods, that is soluble in water [goid 5625] [pmid 7925474] [evidence TAS]; Double layer of lipid molecules that encloses all cells, and, in eukaryotes, many or…
ILMN_1651496	NM_138720.1	HIST1H2BD	3017	-4.1299	11.2677	-25.223	2.12166e-138	0.114474	12.3371	10.291	0.113667	0.0135706	12.4175	12.2568	10.3006	10.2814	5719.24	5235.64	1178.03	1262.56	0	0	0	0	0	HIST1H2BD	NM_138720.1	HIST1H2BD	6	Homo sapiens histone cluster 1, H2bd (HIST1H2BD), transcript variant 2, mRNA.	H2B.1B; HIRIP2; MGC90432; dJ221C16.6; H2B/b; H2BFB	Molecular function unclassified	Biological process unclassified	290730	RefSeq	ILMN_17622	NM_138720.1	NM_138720.1		20336751	NP_619790.1	290730	I	541	TGTGGATCCCACCCAAATCCAACTCATCCTGGTTTGCTGCACACTGGTTC	+	26171304-26171353	6p22.1d	A complex comprised of DNA wound around a multisubunit core and associated proteins, which forms the primary packing unit of DNA into higher order structures [goid 786] [evidence IEA]; A membrane-bounded organelle of eukaryotic cells in which chromosomes are housed and replicated. In most cells, the nucleus contains all of the cell's chromosomes except the organellar chromosomes, and is the site …
ILMN_1814015	NM_004063.2	CDH17	1015	-4.51882	10.8149	-25.9401	2.23076e-146	0.0491742	11.9574	9.78148	0.0331824	0.0362909	11.9809	11.934	9.80715	9.75582	4185.1	4160.76	842.997	887.486	0	0	0	0	0	CDH17	NM_004063.2	CDH17	8	Homo sapiens cadherin 17, LI cadherin (liver-intestine) (CDH17), mRNA.	HPT1; CDH16; FLJ26931; MGC142024; HPT-1; MGC138218	Cell adhesion molecule -> Cadherin	Signal transduction -> Cell communication -> Cell adhesion-mediated signaling;Cell adhesion	7050673	RefSeq	ILMN_182715	NM_004063.2	NM_004063.2		16507959	NP_004054.2	7050673	S	3517	CCAGTCAGCTGGCCAGATTTCCTCACTACCTGCCATGCATACATGCTGCG	-	95208696-95208745	8q22.1b	The membrane surrounding a cell that separates the cell from its external environment. It consists of a phospholipid bilayer and associated proteins [goid 5886] [evidence IEA]; Penetrating at least one phospholipid bilayer of a membrane. May also refer to the state of being buried in the bilayer with no exposure outside the bilayer. When used to describe a protein, indicates that all or part of t…
ILMN_1717381	NM_024501.1	HOXD1	3231	-7.42428	9.1846	-27.1433	2.88799e-160	0.0676677	10.7439	7.85162	0.0550358	0.0393697	10.705	10.7828	7.82378	7.87946	1675.07	1832.82	222.422	242.534	0	0	0.0012987	0.0012987	0	HOXD1	NM_024501.1	HOXD1	2	Homo sapiens homeobox D1 (HOXD1), mRNA.	Hox-4.7; HOX4G; HOX4	Transcription factor -> Homeobox transcription factor;Nucleic acid binding -> Other DNA-binding protein	Nucleoside, nucleotide and nucleic acid metabolism -> mRNA transcription -> mRNA transcription regulation;Developmental processes -> Ectoderm development -> Neurogenesis	3890735	RefSeq	ILMN_12865	NM_024501.1	NM_024501.1		13375631	NP_078777.1	3890735	S	1728	GCGGTTTCTACCTCTCTATGTGCCTGAGTGATGATACAATCGCTGTTTAG	+	176763634-176763683	2q31.1h	A membrane-bounded organelle of eukaryotic cells in which chromosomes are housed and replicated. In most cells, the nucleus contains all of the cell's chromosomes except the organellar chromosomes, and is the site of RNA synthesis and processing. In some species, or in specialized cell types, RNA metabolism or DNA replication may be absent [goid 5634] [evidence IEA]
ILMN_2219681	NM_004164.2	RBP2	5948	-7.32519	9.38404	-27.9436	7.49835e-170	0.128802	10.9298	8.05691	0.041802	0.12183	10.9002	10.9593	7.97076	8.14306	1926.1	2088.11	245.683	292.232	0	0	0.0012987	0	0	RBP2	NM_004164.2	RBP2	3	Homo sapiens retinol binding protein 2, cellular (RBP2), mRNA.	CRABP-II; RBPC2; CRBPII; CRBP2	Transfer/carrier protein -> Other transfer/carrier protein	Lipid, fatty acid and steroid metabolism -> Lipid and fatty acid transport;Transport -> Lipid and fatty acid transport;Lipid, fatty acid and steroid metabolism -> Lipid and fatty acid binding;Coenzyme and prosthetic group metabolism -> Vitamin/cofactor transport;Transport -> Vitamin/cofactor transport;Signal transduction -> Cell communication -> Steroid hormone-mediated signaling;Developmental pr…	7560605	RefSeq	ILMN_21713	NM_004164.2	NM_004164.2		40354213	NP_004155.2	7560605	S	353	AGAAGGAGAACCGCGGCTGGAAGCAGTGGATTGAGGGGGACAAGCTGTAC	-	140656263-140656312	3q23a	All of the contents of a cell excluding the plasma membrane and nucleus, but including other subcellular structures [goid 5737] [evidence IEA]
ILMN_1668055	NM_006512.1	SAA4	6291	-6.79668	9.71072	-28.3573	6.49463e-175	0.169108	11.191	8.42621	0.167112	0.0259093	11.3092	11.0729	8.44453	8.40789	2578.26	2248.65	336.983	352.464	0	0	0	0	0	SAA4	NM_006512.1	SAA4	11	Homo sapiens serum amyloid A4, constitutive (SAA4), mRNA.	CSAA; C-SAA	Transporter;Transfer/carrier protein -> Apolipoprotein;Defense/immunity protein	Immunity and defense	3710022	RefSeq	ILMN_630	NM_006512.1	NM_006512.1		10835094	NP_006503.1	3710022	S	494	AAACTGGGCTGTGAGCCACACACTTCTCCCCCCAGACAGGGACACAGGGT	-	18209549-18209598	11p15.1d	The space external to the outermost structure of a cell. For cells without external protective or external encapsulating structures this refers to space outside of the plasma membrane. This term covers the host cell environment outside an intracellular parasite [goid 5576] [pmid 14718574] [evidence NAS]
ILMN_1815205	NM_000239.1	LYZ	4069	-4.8991	11.7964	-29.0775	6.59947e-184	0.0599742	12.9982	10.7057	0.0445785	0.0401207	13.0298	12.9667	10.6773	10.7341	8841.55	8643.64	1523.39	1734.49	0	0	0	0	0	LYZ	NM_000239.1	LYZ	12	Homo sapiens lysozyme (renal amyloidosis) (LYZ), mRNA.		Hydrolase;Defense/immunity protein	Carbohydrate metabolism;Immunity and defense -> Stress response	1690056	RefSeq	ILMN_4879	NM_000239.1	NM_000239.1		4557893	NP_000230.1	1690056	S	370	GAGGGTTGTCCGTGATCCACAAGGCATTAGAGCATGGGTGGCATGGAGAA	+	68032310-68032345:68033200-68033213	12q15c	The space external to the outermost structure of a cell. For cells without external protective or external encapsulating structures this refers to space outside of the plasma membrane. This term covers the host cell environment outside an intracellular parasite [goid 5576] [evidence IEA]; That part of a multicellular organism outside the cells proper, usually taken to be outside the plasma membra…
ILMN_2181064	NM_020973.2	GBA3	57733	-12.7739	9.13608	-36.1336	6.44825e-284	0.0667058	11.1566	7.48148	0.0496637	0.044533	11.1215	11.1917	7.44999	7.51297	2262.72	2442.89	173.712	186.105	0	0	0.00909091	0.0038961	0	GBA3	NM_020973.2	GBA3	4	Homo sapiens glucosidase, beta, acid 3 (cytosolic) (GBA3), mRNA.	MGC104276; GLUC; MGC126878; CBGL1	Hydrolase -> Glucosidase	Carbohydrate metabolism	4900341	RefSeq	ILMN_174102	NM_020973.2	NM_020973.2		17933755	NP_066024.1	4900341	S	1856	TCTGATTCCATAAGCTGTTTTTGCTTAGGTGATCCACTGCCATGTGATCC	+	22430041-22430090	4p15.31a	The part of a cell or its extracellular environment in which a gene product is located. A gene product may be located in one or more parts of a cell and its location may be as specific as a particular macromolecular complex, that is, a stable, persistent association of macromolecules that function together [goid 5575] [evidence ND ]; All of the contents of a cell excluding the plasma membrane and…
ILMN_1651354	NM_000582.2	SPP1	6696	2.70719	8.75514	11.8011	0	0.115615	8.06616	9.50296	0.0112602	0.115066	8.0582	8.07413	9.4216	9.58432	259.839	267.325	646.831	789.087	0.0012987	0	0	0	0	SPP1	NM_000582.2	SPP1	4	Homo sapiens secreted phosphoprotein 1 (SPP1), transcript variant 2, mRNA.	BNSP; BSPI; OPN; MGC110940; ETA-1	Signaling molecule -> Cytokine -> Other cytokine;Cell adhesion molecule;Defense/immunity protein;Extracellular matrix -> Other extracellular matrix	Cell adhesion;Cell structure and motility -> Cell structure	3460070	RefSeq	ILMN_9394	NM_000582.2	NM_000582.2		38146097	NP_000573.1	3460070	S	806	GTCAGCTGGATGACCAGAGTGCTGAAACCCACAGCCACAAGCAGTCCAGA	+	88903786-88903835	4q22.1b	The space external to the outermost structure of a cell. For cells without external protective or external encapsulating structures this refers to space outside of the plasma membrane. This term covers the host cell environment outside an intracellular parasite [goid 5576] [evidence IEA]; That part of a multicellular organism outside the cells proper, usually taken to be outside the plasma membra…
ILMN_1652246	XM_001133202.1	KIAA0363	23148	4.14958	8.394	16.8907	0	0.107778	7.43004	9.48301	0.0907123	0.058202	7.3659	7.49419	9.44186	9.52416	164.367	178.944	655.442	753.431	0.0103896	0.00519481	0	0	0	KIAA0363	XM_166571.4	KIAA0363		PREDICTED: Homo sapiens KIAA0363 protein (KIAA0363), mRNA.		Transcription factor -> Basic helix-loop-helix transcription factor	Nucleoside, nucleotide and nucleic acid metabolism	6590156	RefSeq	ILMN_166209	XM_001133202.1	XM_001133202.1		113419510	XP_001133202.1	6590156	A	5328	CATCATGGAACTGACCATGTAGCCACTGACCGGAAGCTGGAGCCATCCTA			7p13c
ILMN_1652631	NM_022343.2	GLIPR2	152007	2.52426	8.48573	10.8445	0	0.0541397	7.84405	9.17991	0.0266425	0.0471305	7.86289	7.82521	9.14658	9.21323	227.168	224.568	536.477	606.721	0.0025974	0.0025974	0	0	0	GLIPR2	NM_022343.2	GLIPR2	9	Homo sapiens GLI pathogenesis-related 2 (GLIPR2), mRNA.	GLIPR2; GAPR-1	Molecular function unclassified	Biological process unclassified	830278	RefSeq	ILMN_12810	NM_022343.2	NM_022343.2		22095361	NP_071738.1	830278	S	1778	GCAGCTCCTGAAGGTCTGTGTTGCACTGTCACCAGTCTCAAGCTATGCCT	+	36153460-36153509	9p13.3a	The lipid bilayer surrounding any of the compartments of the Golgi apparatus [goid 139] [evidence IEA]; The space external to the outermost structure of a cell. For cells without external protective or external encapsulating structures this refers to space outside of the plasma membrane. This term covers the host cell environment outside an intracellular parasite [goid 5576] [evidence IEA]; A com…
ILMN_1653358	NM_001097641.1	FUT3	2525	3.7092	8.09293	15.3046	0	0.233745	7.20243	9.09354	0.0585731	0.226288	7.24384	7.16101	8.93353	9.25355	151.599	141.967	466.744	623.684	0.0441558	0.112987	0	0	1	FUT3	NM_000149.1	FUT3	19	Homo sapiens fucosyltransferase 3 (galactoside 3(4)-L-fucosyltransferase, Lewis blood group) (FUT3), transcript variant 4, mRNA.	CD174; MGC131739; Les; FucT-III; FT3B; LE			940487	RefSeq	ILMN_306947	NM_001097641.1	NM_001097641.1		148277013	NP_001091110.1	940487	S	1769	CAGACAGGTCCAAGTTCAAGCCCAGGACCACCACTTATAGGGTACAGGTG	-	5843129-5843178	19p13.3b	That fraction of cells, prepared by disruptive biochemical methods, that includes the plasma and other membranes [goid 5624] [pmid 1977660] [evidence TAS]; A compound membranous cytoplasmic organelle of eukaryotic cells, consisting of flattened, ribosome-free vesicles arranged in a more or less regular stack. The Golgi apparatus differs from the endoplasmic reticulum in often having slightly thic…
ILMN_1653466	NM_021170.2	HES4	57801	2.02144	12.5663	14.4246	0	0.0562047	12.0688	13.0842	0.0114509	0.0550258	12.0607	12.0769	13.1231	13.0453	4446.36	4621.35	8086.87	8363.8	0	0	0	0	0	HES4	NM_021170.2	HES4	1	Homo sapiens hairy and enhancer of split 4 (Drosophila) (HES4), mRNA.		Transcription factor -> Basic helix-loop-helix transcription factor;Nucleic acid binding	Nucleoside, nucleotide and nucleic acid metabolism -> mRNA transcription -> mRNA transcription regulation;Developmental processes -> Ectoderm development -> Neurogenesis	5260070	RefSeq	ILMN_18566	NM_021170.2	NM_021170.2		20127596	NP_066993.1	5260070	S	817	CCCCGTTCTAGGGCCGTGGCCTTTGCCGAGACTGTAGCAGAGAAAACGTA	-	924218-924267	1p36.33b	A membrane-bounded organelle of eukaryotic cells in which chromosomes are housed and replicated. In most cells, the nucleus contains all of the cell's chromosomes except the organellar chromosomes, and is the site of RNA synthesis and processing. In some species, or in specialized cell types, RNA metabolism or DNA replication may be absent [goid 5634] [evidence IEA]
ILMN_1653712	NM_207309.1	UAP1L1	91373	3.34859	11.208	18.3512	0	0.01736	10.3701	12.1137	0.0092616	0.0146831	10.3636	10.3767	12.1033	12.124	1312.59	1374.95	3990.51	4450.62	0	0	0	0	0	UAP1L1	NM_207309.1	UAP1L1	9	Homo sapiens UDP-N-acteylglucosamine pyrophosphorylase 1-like 1 (UAP1L1), mRNA.	RP11-229P13.18	Transferase -> Nucleotidyltransferase	Protein metabolism and modification -> Protein modification -> Protein glycosylation	6100609	RefSeq	ILMN_20654	NM_207309.1	NM_207309.1		46409263	NP_997192.1	6100609	S	2749	GCAAACCATGCTGTGCCTTAGGGCCCTTCTCATAGCTGTTCCTCATGGCC	+	139098360-139098409	9q34.3e
ILMN_1654609	NM_053000.1	TIGA1	114915	2.07652	10.7105	10.2333	0	0.032733	10.1964	11.2505	0.0019305	0.032676	10.1977	10.195	11.2274	11.2736	1172.98	1204.9	2206.47	2501.37	0	0	0	0	0	TIGA1	NM_053000.1	TIGA1	5	Homo sapiens TIGA1 (TIGA1), mRNA.	MGC126893			150441	RefSeq	ILMN_2113	NM_053000.1	NM_053000.1		16506300	NP_443726.1	150441	S	763	CCCTACAGGTGGAAGATGGATGCCTGAAGTGTAGACTGCTGCTAGCTGAA	+	111524884-111524891:111525299-111525340	5q22.2a	Double layer of lipid molecules that encloses all cells, and, in eukaryotes, many organelles; may be a single or double lipid bilayer; also includes associated proteins [goid 16020] [evidence IEA]; Penetrating at least one phospholipid bilayer of a membrane. May also refer to the state of being buried in the bilayer with no exposure outside the bilayer. When used to describe a protein, indicates …
ILMN_1654685	NM_024717.3	MCTP1	79772	2.19344	7.24118	8.62146	0	0.069337	6.69672	7.82991	0.0683032	0.0119289	6.74502	6.64842	7.82148	7.83835	108.02	99.4962	222.095	235.945	0.751948	0.862338	0.0012987	0.0012987	2	MCTP1	NM_001002796.1	MCTP1	5	Homo sapiens multiple C2 domains, transmembrane 1 (MCTP1), transcript variant L, mRNA.	FLJ22344	Molecular function unclassified	Biological process unclassified	3360491	RefSeq	ILMN_3078	NM_024717.3	NM_024717.3		50582984	NP_078993.3	3360491	A	2757	GGCCATTGTAGCCCTCTGTGTGTTCACAGCCATCCTGTACTGCATTCCGC	-	94072302-94072351	5q15c	That fraction of cells, prepared by disruptive biochemical methods, that includes the plasma and other membranes [goid 5624] [pmid 15528213] [evidence ISS]; Double layer of lipid molecules that encloses all cells, and, in eukaryotes, many organelles; may be a single or double lipid bilayer; also includes associated proteins [goid 16020] [evidence IEA]; Penetrating at least one phospholipid bilaye…
ILMN_1655915	NM_005940.3	MMP11	4320	2.33732	9.78574	10.2865	0	0.165078	9.19246	10.4173	0.103071	0.128946	9.11958	9.26534	10.5085	10.3261	543.72	618.898	1352.45	1306.04	0	0	0	0	0	MMP11	NM_005940.3	MMP11	22	Homo sapiens matrix metallopeptidase 11 (stromelysin 3) (MMP11), mRNA.	ST3; SL-3; STMY3	Protease -> Metalloprotease;Extracellular matrix -> Other extracellular matrix	Protein metabolism and modification -> Proteolysis	2370632	RefSeq	ILMN_16214	NM_005940.3	NM_005940.3		58331147	NP_005931.2	2370632	S	1959	CAGGTCTTGGTAGGTGCCTGCATCTGTCTGCCTTCTGGCTGACAATCCTG	+	22456201-22456250	22q11.23a	A layer consisting mainly of proteins (especially collagen) and glycosaminoglycans (mostly as proteoglycans) that forms a sheet underlying or overlying cells such as endothelial and epithelial cells. The proteins are secreted by cells in the vicinity [goid 5578] [evidence IEA]; The space external to the outermost structure of a cell. For cells without external protective or external encapsulating…
ILMN_1656940	NM_014945.2	ABLIM3	22885	3.06868	7.94537	12.862	0	0.211302	7.17762	8.79523	0.209166	0.0299692	7.32552	7.02972	8.81643	8.77404	159.904	129.703	432.302	450.857	0.0116883	0.258442	0	0	1	ABLIM3	NM_014945.1	ABLIM3	5	Homo sapiens actin binding LIM protein family, member 3 (ABLIM3), mRNA.	HMFN1661	Miscellaneous function -> Structural protein	Developmental processes -> Ectoderm development -> Neurogenesis;Cell structure and motility -> Cell motility	2350747	RefSeq	ILMN_12630	NM_014945.2	NM_014945.2		151301062	NP_055760.1	2350747	S	4099	GGGTGAGGGGCCAGAGGGAAGTCTGCTGTGTTCTCATGTAGGATGTCAGC	+	148618661-148618710	5q33.1b	All of the contents of a cell excluding the plasma membrane and nucleus, but including other subcellular structures [goid 5737] [evidence NAS]
ILMN_1658926	NM_000435.1	NOTCH3	4854	3.78374	8.26206	15.6722	0	0.183464	7.35773	9.27754	0.0803718	0.164923	7.41456	7.3009	9.16092	9.39416	169.348	156.672	541.605	689.765	0.00519481	0.0298701	0	0	0	NOTCH3	NM_000435.1	NOTCH3	19	Homo sapiens Notch homolog 3 (Drosophila) (NOTCH3), mRNA.	CASIL; CADASIL	Signaling molecule -> Membrane-bound signaling molecule;Defense/immunity protein	Signal transduction -> Cell communication -> Cell adhesion-mediated signaling;Immunity and defense;Developmental processes -> Ectoderm development -> Neurogenesis;Cell proliferation and differentiation;Cell structure and motility -> Cell motility	2340692	RefSeq	ILMN_12369	NM_000435.1	NM_000435.1		4557798	NP_000426.1	2340692	S	7990	TCCCTGTGTAGCTGAATTCCCAAGCCCTGCATTGTACAGCCCCCCACTCC	-	15131475-15131524	19p13.12b	A membrane-bounded organelle of eukaryotic cells in which chromosomes are housed and replicated. In most cells, the nucleus contains all of the cell's chromosomes except the organellar chromosomes, and is the site of RNA synthesis and processing. In some species, or in specialized cell types, RNA metabolism or DNA replication may be absent [goid 5634] [evidence IEA]; The membrane surrounding a ce…
ILMN_1660973	NM_013445.3	GAD1	2571	4.13161	8.71255	16.9965	0	0.0952997	7.74909	9.79579	0.0827928	0.0471953	7.69054	7.80763	9.76242	9.82916	202.341	221.725	814.342	930.102	0.0025974	0.0025974	0	0	0	GAD1	NM_013445.3	GAD1	2	Homo sapiens glutamate decarboxylase 1 (brain, 67kDa) (GAD1), transcript variant GAD25, mRNA.	SCP; FLJ45882; GAD	Lyase -> Decarboxylase	Amino acid metabolism -> Other amino acid metabolism	1440477	RefSeq	ILMN_4673	NM_013445.3	NM_013445.3		58331244	NP_038473.2	1440477	I	1156	TGCACACATGGTTTCCAAGGGTCTTCCTCCTAAATTTCCAGGGGCCTCCC	+	171407416-171407465	2q31.1c	The living contents of a cell; the matter contained within (but not including) the plasma membrane, usually taken to exclude large vacuoles and masses of secretory or ingested material. In eukaryotes it includes the nucleus and cytoplasm [goid 5622] [pmid 10671565] [evidence IDA]; All of the contents of a cell excluding the plasma membrane and nucleus, but including other subcellular structures […
ILMN_1661599	NM_019058.2	DDIT4	54541	4.76434	11.3207	23.1878	0	0.284432	10.2505	12.5027	0.214315	0.187005	10.0989	10.402	12.635	12.3705	1092.14	1398.88	5771.33	5296.47	0	0	0	0	0	DDIT4	NM_019058.2	DDIT4	10	Homo sapiens DNA-damage-inducible transcript 4 (DDIT4), mRNA.	RTP801; Dig2; REDD1; FLJ20500; RP11-442H21.1; REDD-1	Molecular function unclassified	Biological process unclassified	3190148	RefSeq	ILMN_13176	NM_019058.2	NM_019058.2		56676369	NP_061931.1	3190148	S	1521	GCTGCGTTTAAGCCTTCCCCCATCGTGTACTGCAGAGTTGAGCTGGCAGG	+	73705572-73705621	10q22.1f	The living contents of a cell; the matter contained within (but not including) the plasma membrane, usually taken to exclude large vacuoles and masses of secretory or ingested material. In eukaryotes it includes the nucleus and cytoplasm [goid 5622] [pmid 11256614] [evidence IDA]; All of the contents of a cell excluding the plasma membrane and nucleus, but including other subcellular structures […
ILMN_1661750	NM_007127.1	VIL1	7429	2.07969	11.0562	11.5307	0	0.0544797	10.5406	11.597	0.048964	0.0238867	10.5752	10.506	11.6139	11.5801	1524.15	1506.99	2835.69	3048.29	0	0	0	0	0	VIL1	NM_007127.1	VIL1	2	Homo sapiens villin 1 (VIL1), mRNA.	VIL; D2S1471	Cytoskeletal protein -> Actin family cytoskeletal protein -> Non-motor actin binding protein	Cell structure and motility -> Cell structure	4180411	RefSeq	ILMN_14423	NM_007127.1	NM_007127.1		6005943	NP_009058.1	4180411	S	2366	CCGAGGGTGTGGACCCCAGCAGGAAGGAGGAACACCTGTCCATTGAAGAT	+	219013801-219013829:219022190-219022210	2q35e	A membrane-bounded organelle of eukaryotic cells in which chromosomes are housed and replicated. In most cells, the nucleus contains all of the cell's chromosomes except the organellar chromosomes, and is the site of RNA synthesis and processing. In some species, or in specialized cell types, RNA metabolism or DNA replication may be absent [goid 5634] [pmid 18029348] [evidence IDA]; All of the co…
ILMN_1663068	NM_001004307.1	MGC33556	339541	2.2394	7.93098	9.09041	0	0.109178	7.37072	8.53383	0.00500759	0.109063	7.36718	7.37426	8.61095	8.45671	164.499	164.986	376.581	364.793	0.0103896	0.00909091	0	0	0	MGC33556	NM_001004307.1	MGC33556	1	Homo sapiens hypothetical LOC339541 (MGC33556), mRNA.		Molecular function unclassified	Biological process unclassified	1430634	RefSeq	ILMN_28832	NM_001004307.1	NM_001004307.1		51972195	NP_001004307.1	1430634	S	1867	CGCGCGATTCGGCTCAGATGGCCTACCTCACACACTTCGAGGAGGATGTA	+	44963603-44963652	1p34.1d
ILMN_1663171	NM_002381.4	MATN3	4148	2.36578	10.0121	10.5587	0	0.117881	9.41014	10.6525	0.0924759	0.0731043	9.47553	9.34475	10.7042	10.6008	699.82	652.113	1548.44	1579.03	0	0	0	0	0	MATN3	NM_002381.3	MATN3	2	Homo sapiens matrilin 3 (MATN3), mRNA.	HOA; EDM5	Extracellular matrix -> Extracellular matrix structural protein	Developmental processes -> Mesoderm development -> Skeletal development	2320767	RefSeq	ILMN_165156	NM_002381.4	NM_002381.4		111119013	NP_002372.1	2320767	S	1287	TGGGGCCGCATCCTACCACTGTGATTGCTATCCTGGCTACACCTTAAATG	-	20196915-20196964	2p24.1d	The space external to the outermost structure of a cell. For cells without external protective or external encapsulating structures this refers to space outside of the plasma membrane. This term covers the host cell environment outside an intracellular parasite [goid 5576] [evidence IEA]; A layer consisting mainly of proteins (especially collagen) and glycosaminoglycans (mostly as proteoglycans) …
ILMN_1664233	XM_927705.1	LOC644590	644590	2.45319	8.43623	10.4743	0	0.137037	7.8137	9.10836	0.13147	0.0386624	7.90666	7.72074	9.08102	9.1357	234.4	209.46	512.129	578.005	0.0012987	0.0025974	0	0	0	LOC644590	XM_927705.1	LOC644590	1	PREDICTED: Homo sapiens similar to EVIN1 (LOC644590), mRNA.		Ion channel -> Other ion channel	Biological process unclassified	150437	RefSeq	ILMN_45611	XM_927705.1	XM_927705.1		88942667	XP_932798.1	150437	S	121	GCCCTGCTGCTGGCTGTGATCTACCTCAACATCCAGGTGGTGCTGGACCA	-	43125013-43125062	1p34.2a
ILMN_1664330	NM_001712.3	CEACAM1	634	3.55802	8.97242	15.2421	0	0.0859248	8.10347	9.93455	0.0578829	0.0635031	8.06254	8.1444	9.88964	9.97945	260.666	280.647	889.598	1029.5	0.0012987	0	0	0	0	CEACAM1	NM_001712.3	CEACAM1	19	Homo sapiens carcinoembryonic antigen-related cell adhesion molecule 1 (biliary glycoprotein) (CEACAM1), transcript variant 1, mRNA.	BGPI; BGP; BGP1	Cell adhesion molecule -> CAM family adhesion molecule	Signal transduction -> Cell communication -> Cell adhesion-mediated signaling;Cell adhesion	5340767	RefSeq	ILMN_21651	NM_001712.3	NM_001712.3		68161539	NP_001703.2	5340767	I	1490	GGCAAGCGACCAGCGTGATCTCACAGAGCACAAACCCTCAGTCTCCAACC	-	47707570-47707619	19q13.2c	Double layer of lipid molecules that encloses all cells, and, in eukaryotes, many organelles; may be a single or double lipid bilayer; also includes associated proteins [goid 16020] [evidence IEA]; The space external to the outermost structure of a cell. For cells without external protective or external encapsulating structures this refers to space outside of the plasma membrane. This term covers…
ILMN_1665319	NM_004558.2	NRTN	4902	3.38418	8.11338	14.1932	0	0.127351	7.2815	9.0403	0.078283	0.10045	7.22614	7.33685	8.96927	9.11133	149.751	160.702	477.533	569.524	0.0506494	0.0181818	0	0	1	NRTN	NM_004558.2	NRTN	19	Homo sapiens neurturin (NRTN), mRNA.	NTN	Signaling molecule -> Growth factor -> Neurotrophic factor	Signal transduction -> Cell communication -> Ligand-mediated signaling;Neuronal activities -> Other neuronal activity;Developmental processes -> Ectoderm development -> Neurogenesis	5310468	RefSeq	ILMN_25657	NM_004558.2	NM_004558.2		46255055	NP_004549.1	5310468	S	867	TACGAGGACGAGGTGTCCTTCCTGGACGCGCACAGCCGCTACCACACGGT	+	5779098-5779147	19p13.3b	The space external to the outermost structure of a cell. For cells without external protective or external encapsulating structures this refers to space outside of the plasma membrane. This term covers the host cell environment outside an intracellular parasite [goid 5576] [evidence IEA]
ILMN_1666364	NM_144576.3	COQ10A	93058	3.27905	10.6959	15.6038	0	0.0508226	9.8735	11.5868	0.0486283	0.0147725	9.90789	9.83912	11.5972	11.5763	947.123	930.263	2804.34	3043	0	0	0	0	0	COQ10A	NM_144576.2	COQ10A	12	Homo sapiens coenzyme Q10 homolog A (S. cerevisiae) (COQ10A), transcript variant 1, mRNA.	FLJ32452	Synthase and synthetase -> Other synthase/synthetase	Immunity and defense -> Other immune and defense	2630008	RefSeq	ILMN_29873	NM_144576.3	NM_144576.3		151101383	NP_653177.3	2630008	S	1409	TTACCCTGCCTGAGATTCCTCAGGAGAAAAGGCAACCTGCCTCCAGCCTG	+	54950772-54950821	12q13.2c	A semiautonomous, self replicating organelle that occurs in varying numbers, shapes, and sizes in the cytoplasm of virtually all eukaryotic cells. It is notably the site of tissue respiration [goid 5739] [evidence IEA]
ILMN_1667561	NM_001550.2	IFRD1	3475	2.20874	11.1168	12.6027	0	0.0839643	10.5599	11.7031	0.0829745	0.0128547	10.6186	10.5012	11.694	11.7122	1579.69	1500.95	3008.78	3344.23	0	0	0	0	0	IFRD1	NM_001550.2	IFRD1	7	Homo sapiens interferon-related developmental regulator 1 (IFRD1), transcript variant 1, mRNA.	PC4; TIS7	Molecular function unclassified	Developmental processes -> Ectoderm development -> Neurogenesis	2340082	RefSeq	ILMN_23042	NM_001550.2	NM_001550.2		55953128	NP_001541.2	2340082	A	1957	GACAAGAGTTCTGGGTACAATTTTGGGATCTAGTTCCCCTGGAAAAGCTG	+	111903182-111903231	7q31.1c	A membrane-bounded organelle of eukaryotic cells in which chromosomes are housed and replicated. In most cells, the nucleus contains all of the cell's chromosomes except the organellar chromosomes, and is the site of RNA synthesis and processing. In some species, or in specialized cell types, RNA metabolism or DNA replication may be absent [goid 5634] [evidence IEA]
ILMN_1667711	NM_007069.2	HRASLS3	11145	2.3481	13.3345	18.9813	0	0.033764	12.7329	13.9644	0.0258622	0.0217061	12.7512	12.7147	13.9798	13.9491	7324.91	7258.45	15115.5	15872.8	0	0	0	0	0	HRASLS3	NM_007069.1	HRASLS3	11	Homo sapiens HRAS-like suppressor 3 (HRASLS3), mRNA.	HREV107-3; HREV107; H-REV107-1; MGC118754	Select regulatory molecule	Signal transduction	2510593	RefSeq	ILMN_15631	NM_007069.2	NM_007069.2		142370028	NP_009000.1	2510593	S	815	GCAAGCGTTGCAGGAATGGGCTTGGCAGCCATGAGCCTTATTGGAGTCAT	-	63099026-63099075	11q12.3b-q13.1a	The part of a cell or its extracellular environment in which a gene product is located. A gene product may be located in one or more parts of a cell and its location may be as specific as a particular macromolecular complex, that is, a stable, persistent association of macromolecules that function together [goid 5575] [evidence ND ]; Double layer of lipid molecules that encloses all cells, and, i…
ILMN_1669497	NM_017784.3	OSBPL10	114884	2.65119	10.3002	12.2333	0	0.139171	9.62085	11.0275	0.137621	0.0207097	9.52354	9.71816	11.0128	11.0421	721.022	853.593	1885.43	2124.36	0	0	0	0	0	OSBPL10	NM_017784.3	OSBPL10	3	Homo sapiens oxysterol binding protein-like 10 (OSBPL10), mRNA.	ORP10; FLJ20363; OSBP9	Transfer/carrier protein;Miscellaneous function -> Other miscellaneous function protein	Lipid, fatty acid and steroid metabolism -> Lipid and fatty acid transport;Transport -> Lipid and fatty acid transport;Lipid, fatty acid and steroid metabolism -> Lipid metabolism;Lipid, fatty acid and steroid metabolism -> Steroid metabolism	6760593	RefSeq	ILMN_11112	NM_017784.3	NM_017784.3		23111057	NP_060254.2	6760593	S	3577	CCTCAAGTGCACCTCTCTGGTTAACCCAAACTCTGCAAGAAAGCACTGTG	-	31718961-31719004:31725126-31725131	3p23a	A membrane-bounded organelle of eukaryotic cells in which chromosomes are housed and replicated. In most cells, the nucleus contains all of the cell's chromosomes except the organellar chromosomes, and is the site of RNA synthesis and processing. In some species, or in specialized cell types, RNA metabolism or DNA replication may be absent [goid 5634] [pmid 18029348] [evidence IDA]; A small, dens…
ILMN_1669703	NM_005781.4	TNK2	10188	2.09431	8.72763	8.67582	0	0.0337757	8.21067	9.27714	0.022748	0.0249665	8.22675	8.19458	9.2948	9.25949	291.457	290.586	591.53	626.001	0	0	0	0	0	TNK2	NM_005781.4	TNK2	3	Homo sapiens tyrosine kinase, non-receptor, 2 (TNK2), transcript variant 1, mRNA.	p21cdc42Hs; FLJ44758; ACK; ACK1; FLJ45547	Kinase -> Protein kinase -> Non-receptor tyrosine protein kinase	Protein metabolism and modification -> Protein modification -> Protein phosphorylation;Signal transduction -> Intracellular signaling cascade	1850482	RefSeq	ILMN_5336	NM_005781.4	NM_005781.4		58331192	NP_005772.3	1850482	A	4337	GAGGGACATCAGTGCTTCCTCTTCCACCCAATTCCCCCACGCGGTTCCAT	-	197074722-197074771	3q29f	The membrane surrounding a cell that separates the cell from its external environment. It consists of a phospholipid bilayer and associated proteins [goid 5886] [evidence IEA]
ILMN_1670099	NM_052946.2	NOSTRIN	115677	2.55489	10.5949	12.3835	0	0.0512573	9.93983	11.2931	0.0471202	0.0201742	9.97315	9.90651	11.2788	11.3074	989.308	975.289	2288.47	2555.09	0	0	0	0	0	NOSTRIN	NM_052946.2	NOSTRIN	2	Homo sapiens nitric oxide synthase trafficker (NOSTRIN), transcript variant 1, mRNA.	DaIP2; MGC20702	Molecular function unclassified	Biological process unclassified	7210113	RefSeq	ILMN_10508	NM_052946.2	NM_052946.2		34147474	NP_443178.1	7210113	S	1275	GCTCAGCAGCAGACTTTGCAAGGCCTTGTATTCTTTTCAAGCCAGGCAAG	+	169426732-169426781	2q24.3f	The living contents of a cell; the matter contained within (but not including) the plasma membrane, usually taken to exclude large vacuoles and masses of secretory or ingested material. In eukaryotes it includes the nucleus and cytoplasm [goid 5622] [evidence IEA]; A membrane-bounded organelle of eukaryotic cells in which chromosomes are housed and replicated. In most cells, the nucleus contains …
ILMN_1670145	NM_004403.2	DFNA5	1687	2.32223	11.387	14.5393	0	0.0209601	10.7955	12.011	0.017285	0.0118555	10.7832	10.8077	12.0026	12.0194	1759.16	1866.04	3734.71	4116.21	0	0	0	0	0	DFNA5	NM_004403.1	DFNA5	7	Homo sapiens deafness, autosomal dominant 5 (DFNA5), transcript variant 1, mRNA.	ICERE-1	Molecular function unclassified	Sensory perception -> Hearing	580403	RefSeq	ILMN_7276	NM_004403.2	NM_004403.2		116734721	NP_004394.1	580403	S	2356	ACACACCCCTGCTTGGGACCCTAGCTATATGCATTTTATGTGACCTTGCC	-	24738800-24738849	7p15.3a
ILMN_1671451	XM_940913.1	LOC654201	654201	2.58509	7.99224	10.8304	0	0.135201	7.33644	8.70666	0.0344553	0.130737	7.36081	7.31208	8.61421	8.7991	163.822	157.967	377.541	459.977	0.0103896	0.025974	0	0	0	LOC654201	XM_940913.1	LOC654201		PREDICTED: Homo sapiens similar to dehydrogenase/reductase (SDR family) member 10 (LOC654201), mRNA.				6580722	RefSeq	ILMN_41673	XM_940913.1	XM_940913.1		89062103	XP_946006.1	6580722	S	1	ATGTTGCAAGAAGAGATTGGGCTCGCCCTCCCCTACCTGCGGAAGAGTCA
ILMN_1671791	NM_004563.2	PCK2	5106	3.66973	12.1863	25.9992	0	0.11224	11.2845	13.1601	0.0213332	0.110194	11.2694	11.2995	13.0822	13.238	2516.06	2634.29	7766.59	9448.16	0	0	0	0	0	PCK2	NM_004563.2	PCK2	14	Homo sapiens phosphoenolpyruvate carboxykinase 2 (mitochondrial) (PCK2), nuclear gene encoding mitochondrial protein, transcript variant 1, mRNA.	PEPCK; PEPCK2; PEPCK-M	Lyase -> Decarboxylase	Carbohydrate metabolism -> Gluconeogenesis	1780446	RefSeq	ILMN_170268	NM_004563.2	NM_004563.2		66346720	NP_004554.2	1780446	I	1926	CCCCAAGGACTTCTGGGAACAGGAGGTTCGTGACATTCGGAGCTACCTGA	+	23642884-23642933	14q12a	A semiautonomous, self replicating organelle that occurs in varying numbers, shapes, and sizes in the cytoplasm of virtually all eukaryotic cells. It is notably the site of tissue respiration [goid 5739] [evidence IEA]; A semiautonomous, self replicating organelle that occurs in varying numbers, shapes, and sizes in the cytoplasm of virtually all eukaryotic cells. It is notably the site of tissue…
ILMN_1673232	NM_198207.2	LASS1	10715	2.56236	8.17527	10.8511	0	0.0575011	7.52466	8.88214	0.0280137	0.0502157	7.50486	7.54447	8.84663	8.91765	179.578	185.257	441.188	496.886	0.00519481	0.0038961	0	0	0	LASS1	NM_198207.1	LASS1	19	Homo sapiens LAG1 homolog, ceramide synthase 1 (LASS1), transcript variant 2, mRNA.	UOG1; LAG1; MGC90349; CerS1	Molecular function unclassified	Lipid, fatty acid and steroid metabolism -> Lipid metabolism;Developmental processes;Other metabolism	3840204	RefSeq	ILMN_17403	NM_198207.2	NM_198207.2		110349724	NP_937850.1	3840204	I	1765	CGGGTGTGCAGTGTCTCATAGGCAACGTGAGGAGTGTTTGAGCAGGAGCC	-	18989006-18989055	19p13.11b	The irregular network of unit membranes, visible only by electron microscopy, that occurs in the cytoplasm of many eukaryotic cells. The membranes form a complex meshwork of tubular channels, which are often expanded into slitlike cavities called cisternae. The ER takes two forms, rough (or granular), with ribosomes adhering to the outer surface, and smooth (with no ribosomes attached) [goid 5783…
ILMN_1673352	NM_006435.2	IFITM2	10581	3.38828	9.02937	14.653	0	0.141964	8.1919	9.95246	0.00574316	0.141847	8.18784	8.19596	10.0528	9.85216	283.218	290.877	991.218	946.202	0	0	0	0	0	IFITM2	NM_006435.1	IFITM2	11	Homo sapiens interferon induced transmembrane protein 2 (1-8D) (IFITM2), mRNA.	1-8D	Miscellaneous function -> Other miscellaneous function protein	Immunity and defense;Cell proliferation and differentiation	1230767	RefSeq	ILMN_2038	NM_006435.2	NM_006435.2		151101190	NP_006426.2	1230767	S	543	TATCTTCCATTCCTCGCCCTGCCCCCAGAGGCCAGGAGCTCTGCCCTTGA	+	299223-299272	11p15.5d	Penetrating at least one phospholipid bilayer of a membrane. May also refer to the state of being buried in the bilayer with no exposure outside the bilayer. When used to describe a protein, indicates that all or part of the peptide sequence is embedded in the membrane [goid 16021] [evidence IEA]; Double layer of lipid molecules that encloses all cells, and, in eukaryotes, many organelles; may be…
ILMN_1673941	NM_153020.1	RBM24	221662	2.83036	7.57362	11.6166	0	0.0675281	6.86022	8.36121	0.0604511	0.030095	6.90297	6.81748	8.33993	8.38249	120.321	111.879	314.775	346.118	0.468831	0.607792	0	0	2	RBM24	NM_153020.1	RBM24	6	Homo sapiens RNA binding motif protein 24 (RBM24), mRNA.	FLJ37697; RNPC6; FLJ30829; dJ259A10.1; FLJ26355	Transcription factor -> Other transcription factor;Nucleic acid binding -> Ribonucleoprotein	Nucleoside, nucleotide and nucleic acid metabolism	6450041	RefSeq	ILMN_6412	NM_153020.1	NM_153020.1		23308560	NP_694565.1	6450041	S	1208	GGAGCGTGGCAGTGGGTAAAATGGTGGACAGGCACCAAAGCTATTTTCTC	+	17400890-17400939	6p22.3e	A membrane-bounded organelle of eukaryotic cells in which chromosomes are housed and replicated. In most cells, the nucleus contains all of the cell's chromosomes except the organellar chromosomes, and is the site of RNA synthesis and processing. In some species, or in specialized cell types, RNA metabolism or DNA replication may be absent [goid 5634] [evidence IEA]; All of the contents of a cell…
ILMN_1674706	NM_006636.3	MTHFD2	10797	2.02206	10.5565	9.48413	0	0.204692	10.0608	11.0766	0.00935377	0.204479	10.0542	10.0674	11.2212	10.932	1057.08	1100.27	2194.36	1961.98	0	0	0	0	0	MTHFD2	NM_006636.2	MTHFD2	2	Homo sapiens methylenetetrahydrofolate dehydrogenase (NADP+ dependent) 2, methenyltetrahydrofolate cyclohydrolase (MTHFD2), nuclear gene encoding mitochondrial protein, transcript variant 1, mRNA.	NMDMC	Molecular function unclassified	Biological process unclassified	1300706	RefSeq	ILMN_23782	NM_006636.3	NM_006636.3		94721353	NP_006627.2	1300706	S	1989	GGGTAAGTACGCAACTTACTTTTCCACCAAAGAACTGTCAGCAGCTGCCT	+	74295734-74295783	2p13.1b	A semiautonomous, self replicating organelle that occurs in varying numbers, shapes, and sizes in the cytoplasm of virtually all eukaryotic cells. It is notably the site of tissue respiration [goid 5739] [evidence IEA]; A semiautonomous, self replicating organelle that occurs in varying numbers, shapes, and sizes in the cytoplasm of virtually all eukaryotic cells. It is notably the site of tissue…
ILMN_1674785	NM_001844.3	COL2A1	1280	-15.8427	10.7348	-44.711	0	0.0751219	12.9111	8.92535	0.0176416	0.0730211	12.9236	12.8986	8.97699	8.87372	8208.37	8207.56	479.232	482.628	0	0	0	0	0	COL2A1	NM_001844.3	COL2A1	12	Homo sapiens collagen, type II, alpha 1 (primary osteoarthritis, spondyloepiphyseal dysplasia, congenital) (COL2A1), transcript variant 1, mRNA.	COL11A3; SEDC	Extracellular matrix -> Extracellular matrix structural protein	Cell adhesion;Cell structure and motility -> Cell structure	4010136	RefSeq	ILMN_8700	NM_001844.3	NM_001844.3		15149477	NP_001835.2	4010136	A	4722	GACCTGATGTCCATTCATCCCACCCTCTCACAGTTCGGACTTTTCTCCCC	-	46653306-46653355	12q13.11c	Any of the various assemblies in which collagen chains form a left-handed triple helix; may assemble into higher order structures [goid 5581] [evidence IEA]; The space external to the outermost structure of a cell. For cells without external protective or external encapsulating structures this refers to space outside of the plasma membrane. This term covers the host cell environment outside an in…
ILMN_1675797	NM_017549.3	EPDR1	54749	6.95971	8.97437	23.6593	0	0.0213322	7.68332	10.4824	0.0203954	0.00625235	7.6689	7.69775	10.4868	10.4779	199.513	206.542	1332.95	1452.41	0.0025974	0.0025974	0	0	0	EPDR1	NM_017549.2	EPDR1	7	Homo sapiens ependymin related protein 1 (zebrafish) (EPDR1), mRNA.	EPDR; MERP-1; MERP1; UCC1	Molecular function unclassified	Biological process unclassified	6400044	RefSeq	ILMN_170238	NM_017549.3	NM_017549.3		116008437	NP_060019.1	6400044	S	2257	GCCAGCCTCTCTTGTCCCTGGTTTCCTTATGTGTTGAATGTGGTTGAGTT	+	37957726-37957775	7p14.1e	The space external to the outermost structure of a cell. For cells without external protective or external encapsulating structures this refers to space outside of the plasma membrane. This term covers the host cell environment outside an intracellular parasite [goid 5576] [evidence IEA]
ILMN_1675857	NM_001847.2	COL4A6	1288	2.24331	7.62208	8.96559	0	0.115053	7.06151	8.22715	0.0870546	0.075224	6.99996	7.12307	8.17395	8.28034	128.472	138.351	282.02	322.441	0.284416	0.14026	0	0	2	COL4A6	NM_001847.1	COL4A6	X	Homo sapiens collagen, type IV, alpha 6 (COL4A6), transcript variant A, mRNA.	MGC88184	Extracellular matrix -> Extracellular matrix structural protein	Cell structure and motility -> Cell structure	6480433	RefSeq	ILMN_1137	NM_001847.2	NM_001847.2		148536822	NP_001838.2	6480433	A	6102	CAGATGTGTGCAATGTGGCAAACTGAAGCTGCACAGTGTTGGTTTCCTTG	-	107399507-107399556	Xq22.3c	Any of the various assemblies in which collagen chains form a left-handed triple helix; may assemble into higher order structures [goid 5581] [evidence IEA]; Any of the various assemblies in which collagen chains form a left-handed triple helix; may assemble into higher order structures [goid 5581] [evidence IEA]; The space external to the outermost structure of a cell. For cells without external…
ILMN_1676197	NM_032832.4	LRP11	84918	2.17494	10.5207	10.2799	0	0.0650691	9.97514	11.0961	0.0453277	0.0466839	10.0072	9.94308	11.0631	11.1291	1019.27	1007.08	1952.41	2250.64	0	0	0	0	0	LRP11	NM_032832.3	LRP11	6	Homo sapiens low density lipoprotein receptor-related protein 11 (LRP11), mRNA.	MANSC3; FLJ14735; bA350J20.3; MGC39092	Molecular function unclassified	Biological process unclassified	240615	RefSeq	ILMN_21231	NM_032832.4	NM_032832.4		142354642	NP_116221.2	240615	S	2943	AGGCAAATCATTCCCACCATCACTTAACGCCGGGATTATACACATTCTAG	-	150182212-150182261	6q25.1a	Double layer of lipid molecules that encloses all cells, and, in eukaryotes, many organelles; may be a single or double lipid bilayer; also includes associated proteins [goid 16020] [evidence IEA]; Penetrating at least one phospholipid bilayer of a membrane. May also refer to the state of being buried in the bilayer with no exposure outside the bilayer. When used to describe a protein, indicates …
ILMN_1676984	NM_004083.4	DDIT3	1649	3.86699	9.94147	16.5116	0	0.0752054	9.01362	10.9648	0.0751959	0.00120065	8.96045	9.06679	10.964	10.9657	486.294	539.206	1822.34	2002.35	0	0	0	0	0	DDIT3	NM_004083.4	DDIT3	12	Homo sapiens DNA-damage-inducible transcript 3 (DDIT3), mRNA.	MGC4154; CEBPZ; CHOP10; CHOP; GADD153	Molecular function unclassified	Biological process unclassified	830619	RefSeq	ILMN_16748	NM_004083.4	NM_004083.4		50345277	NP_004074.2	830619	S	473	ACCAAGGGAGAACCAGGAAACGGAAACAGAGTGGTCATTCCCCAGCCCGG	-	57910759-57910808	12q13.3b	A membrane-bounded organelle of eukaryotic cells in which chromosomes are housed and replicated. In most cells, the nucleus contains all of the cell's chromosomes except the organellar chromosomes, and is the site of RNA synthesis and processing. In some species, or in specialized cell types, RNA metabolism or DNA replication may be absent [goid 5634] [evidence IEA]
ILMN_1677617	NM_021833.3	UCP1	7350	2.11508	7.86495	8.39177	0	0.050723	7.34313	8.42384	0.00635413	0.0503234	7.34763	7.33864	8.38826	8.45943	162.268	160.906	324.628	365.542	0.0116883	0.0155844	0	0	0	UCP1	NM_021833.3	UCP1	4	Homo sapiens uncoupling protein 1 (mitochondrial, proton carrier) (UCP1), nuclear gene encoding mitochondrial protein, mRNA.	UCP; SLC25A7	Transfer/carrier protein -> Mitochondrial carrier protein	Transport -> Ion transport -> Cation transport	4390348	RefSeq	ILMN_9836	NM_021833.3	NM_021833.3		21614550	NP_068605.1	4390348	S	751	GATGACGTCCCCTGCCACTTGGTGTCGGCTCTTATCGCTGGATTTTGCGC	-	141702929-141702977:141703714-141703714	4q31.21a	A semiautonomous, self replicating organelle that occurs in varying numbers, shapes, and sizes in the cytoplasm of virtually all eukaryotic cells. It is notably the site of tissue respiration [goid 5739] [evidence IEA]; The double lipid bilayer enclosing the mitochondrion and separating its contents from the cell cytoplasm; includes the intermembrane space [goid 5740] [evidence IEA]; The inner, i…
ILMN_1678904	NM_001976.3	ENO3	2027	2.62282	10.194	11.967	0	0.124315	9.52213	10.9132	0.11797	0.0392091	9.60555	9.43871	10.8855	10.941	761.798	698.164	1740.22	1974.8	0	0	0	0	0	ENO3	NM_001976.2	ENO3	17	Homo sapiens enolase 3 (beta, muscle) (ENO3), transcript variant 1, mRNA.	MSE	Lyase	Carbohydrate metabolism -> Glycolysis	1240300	RefSeq	ILMN_16651	NM_001976.3	NM_001976.3		153267426	NP_001967.2	1240300	A	1381	GGCTCTTGGGGACAAGGCAATCTTTGCTGGACGCAAGTTCCGTAACCCGA	+	4801006-4801055	17p13.2b	A multimeric enzyme complex, usually a dimer or an octamer, that catalyzes the conversion of 2-phospho-D-glycerate to phosphoenolpyruvate and water [goid 15] [evidence IEA]; All of the contents of a cell excluding the plasma membrane and nucleus, but including other subcellular structures [goid 5737] [evidence IEA]
ILMN_1679194	XM_001128725.1	UGT2B7	7364	3.49286	10.2093	15.4474	0	0.0894159	9.34692	11.1513	0.0107025	0.0887731	9.35449	9.33935	11.0886	11.2141	640.795	650.057	1991.53	2405.04	0	0	0	0	0	UGT2B7	XM_943434.1	UGT2B7		PREDICTED: Homo sapiens UDP glucuronosyltransferase 2 family, polypeptide B7 (UGT2B7), mRNA.		Transferase -> Glycosyltransferase	Carbohydrate metabolism -> Other polysaccharide metabolism;Lipid, fatty acid and steroid metabolism -> Steroid metabolism -> Steroid hormone metabolism	1190064	RefSeq	ILMN_179411	XM_001128725.1	XM_001128725.1		113416110	XP_001128725.1	1190064	A	1441	TAAACACCTTCGGGTTGCAGCCCACGACCTCACCTGGTTCCAGTACCACT			4q13.2c	That fraction of cells, prepared by disruptive biochemical methods, that includes the plasma and other membranes [goid 5624] [pmid 2159463] [evidence TAS]; The irregular network of unit membranes, visible only by electron microscopy, that occurs in the cytoplasm of many eukaryotic cells. The membranes form a complex meshwork of tubular channels, which are often expanded into slitlike cavities cal…
ILMN_1680037	NM_024519.2	FAM65A	79567	2.06386	10.7713	10.3535	0	0.079139	10.2613	11.3067	0.0788859	0.00632336	10.2056	10.3171	11.3112	11.3022	1178.28	1320.89	2349.58	2550.48	0	0	0	0	0	FAM65A	NM_024519.2	FAM65A	16	Homo sapiens family with sequence similarity 65, member A (FAM65A), mRNA.	FLJ13725; KIAA1930	Molecular function unclassified	Biological process unclassified	6480092	RefSeq	ILMN_17641	NM_024519.2	NM_024519.2		39995079	NP_078795.2	6480092	S	3975	GGCTTGGCCACCCTGCCGCTGCCCAGCCACATCCCTTGGTTTTGTATTTT	+	66138095-66138144	16q22.1b	A compound membranous cytoplasmic organelle of eukaryotic cells, consisting of flattened, ribosome-free vesicles arranged in a more or less regular stack. The Golgi apparatus differs from the endoplasmic reticulum in often having slightly thicker membranes, appearing in sections as a characteristic shallow semicircle so that the convex side (cis or entry face) abuts the endoplasmic reticulum, sec…
ILMN_1680874	NM_178012.3	TUBB2B	347733	2.22298	13.4668	18.0253	0	0.0488935	12.9028	14.0553	0.0198134	0.044699	12.9169	12.8888	14.0237	14.0869	8175.26	8145.38	15691.9	17521.8	0	0	0	0	0	TUBB2B	NM_178012.3	TUBB2B	6	Homo sapiens tubulin, beta 2B (TUBB2B), mRNA.	MGC8685; DKFZp566F223; RP11-506K6.1; TUBB-PARALOG; bA506K6.1	Cytoskeletal protein -> Microtubule family cytoskeletal protein -> Tubulin	Intracellular protein traffic;Cell cycle -> Mitosis -> Chromosome segregation;Cell structure and motility -> Cell structure;Cell structure and motility -> Cell motility	7050543	RefSeq	ILMN_11689	NM_178012.3	NM_178012.3		42476191	NP_821080.1	7050543	S	1530	GGTCTACTTTAGGTGTGCGCTGGGTCTCTGGTGCTCTTCACTGTTGCCTG	-	3169836-3169885	6p25.2b	All of the contents of a cell excluding the plasma membrane and nucleus, but including other subcellular structures [goid 5737] [evidence IEA]; Any of the long, generally straight, hollow tubes of internal diameter 12-15 nm and external diameter 24 nm found in a wide variety of eukaryotic cells; each consists (usually) of 13 protofilaments of polymeric tubulin, staggered in such a manner that the…
ILMN_1681628	NM_021994.2	ZNF277	11179	2.09739	10.5108	9.82007	0	0.118024	9.99011	11.0587	0.101817	0.0596909	10.0621	9.91812	11.1009	11.0165	1062.51	984.944	2011.24	2078.7	0	0	0	0	0	ZNF277	NM_021994.1	ZNF277	7	Homo sapiens zinc finger protein 277 (ZNF277), mRNA.	ZNF277P; ZNF277; NRIF4	Transcription factor -> Zinc finger transcription factor	Nucleoside, nucleotide and nucleic acid metabolism;Developmental processes;Miscellaneous	5870180	RefSeq	ILMN_2173	NM_021994.2	NM_021994.2		126723500	NP_068834.2	5870180	S	1265	CTAAACACACTTCGCTGCTCCCCGATAGAAAGACGTGGGATCAACTGGAG	+	111768289-111768337:111769852-111769852	7q31.1c	The living contents of a cell; the matter contained within (but not including) the plasma membrane, usually taken to exclude large vacuoles and masses of secretory or ingested material. In eukaryotes it includes the nucleus and cytoplasm [goid 5622] [evidence IEA]; A membrane-bounded organelle of eukaryotic cells in which chromosomes are housed and replicated. In most cells, the nucleus contains …
ILMN_1681679	NM_000714.4	TSPO	706	7.72726	10.838	26.2476	0	0.0251738	9.46291	12.4129	0.000742774	0.0251629	9.46239	9.46344	12.4307	12.3951	692.829	710.225	5046.04	5387.69	0	0	0	0	0	TSPO	NM_000714.4	TSPO	22	Homo sapiens translocator protein (18kDa) (TSPO), transcript variant PBR, mRNA.	IBP; PKBS; PBR; MBR; PTBR; DBI; pk18; mDRC; BZRP	Receptor -> Other receptor;Transporter -> Other transporter	Lipid, fatty acid and steroid metabolism -> Lipid and fatty acid transport;Transport -> Lipid and fatty acid transport;Coenzyme and prosthetic group metabolism -> Vitamin/cofactor transport;Transport -> Vitamin/cofactor transport	6860753	RefSeq	ILMN_12726	NM_000714.4	NM_000714.4		74275349	NP_000705.2	6860753	A	761	ACCTGAGCCCCCACCCGGGAGCAGTGTCCTGTGCTTTCTGCATGCTTAGA	+	41889087-41889136	22q13.2c	A semiautonomous, self replicating organelle that occurs in varying numbers, shapes, and sizes in the cytoplasm of virtually all eukaryotic cells. It is notably the site of tissue respiration [goid 5739] [evidence IEA]; Penetrating at least one phospholipid bilayer of a membrane. May also refer to the state of being buried in the bilayer with no exposure outside the bilayer. When used to describe…
ILMN_1681703	NM_201559.2	FOXO3	2309	2.09734	11.7772	14.1752	0	0.179219	11.255	12.3235	0.0401871	0.174655	11.2266	11.2834	12.2	12.4471	2430.47	2599.64	4276	5546.03	0	0	0	0	0	FOXO3	NM_001455.2	FOXO3	6	Homo sapiens forkhead box O3 (FOXO3), transcript variant 2, mRNA.	FOXO2; FKHRL1; AF6q21; DKFZp781A0677; MGC12739; FKHRL1P2; MGC31925; FOXO3A	Transcription factor -> Other transcription factor;Nucleic acid binding	Carbohydrate metabolism;Nucleoside, nucleotide and nucleic acid metabolism -> mRNA transcription -> mRNA transcription regulation;Signal transduction -> Cell surface receptor mediated signal transduction -> Other receptor mediated signaling pathway;Signal transduction -> Cell communication;Sensory perception -> Vision;Developmental processes -> Embryogenesis;Developmental processes -> Anterior/po…	6200692	RefSeq	ILMN_15525	NM_201559.2	NM_201559.2		146260269	NP_963853.1	6200692	A	3117	GTCTACGGGTGCCAGATCAGTAGGGCCTGTGATTTCCTGTCAGTGTCCTC	+	108989533-108989582	6q21e	A membrane-bounded organelle of eukaryotic cells in which chromosomes are housed and replicated. In most cells, the nucleus contains all of the cell's chromosomes except the organellar chromosomes, and is the site of RNA synthesis and processing. In some species, or in specialized cell types, RNA metabolism or DNA replication may be absent [goid 5634] [pmid 16751106] [evidence IDA]; A membrane-bo…
ILMN_1682459	NM_006087.2	TUBB4	10382	2.51553	9.04141	10.9806	0	0.111437	8.40043	9.7313	0.0992486	0.0506745	8.33026	8.47062	9.69547	9.76713	313.419	352.797	775.689	893.94	0	0	0	0	0	TUBB4	NM_006087.2	TUBB4	19	Homo sapiens tubulin, beta 4 (TUBB4), mRNA.	TUBB5; beta-5	Cytoskeletal protein -> Microtubule family cytoskeletal protein -> Tubulin	Intracellular protein traffic;Cell cycle -> Mitosis -> Chromosome segregation;Cell structure and motility -> Cell structure;Cell structure and motility -> Cell motility	3140328	RefSeq	ILMN_23388	NM_006087.2	NM_006087.2		21361321	NP_006078.2	3140328	S	2142	TGCCTCACTCCCCTCAGCCCCTGCCGACCTTAGCTTATCTGGGAGAGAAA	-	6494425-6494474	19p13.3a	Any of the long, generally straight, hollow tubes of internal diameter 12-15 nm and external diameter 24 nm found in a wide variety of eukaryotic cells; each consists (usually) of 13 protofilaments of polymeric tubulin, staggered in such a manner that the tubulin monomers are arranged in a helical pattern on the microtubular surface, and with the alpha/beta axes of the tubulin subunits parallel t…
ILMN_1682928	NM_019029.2	CPVL	54504	3.0634	12.3653	22.8495	0	0.131046	11.5841	13.1992	0.130038	0.0162233	11.4921	11.676	13.1878	13.2107	2970.03	3473.49	8424.65	9296.04	0	0	0	0	0	CPVL	NM_031311.2	CPVL	7	Homo sapiens carboxypeptidase, vitellogenic-like (CPVL), transcript variant 2, mRNA.	HVLP; MGC10029	Protease -> Serine protease	Protein metabolism and modification -> Proteolysis	3870324	RefSeq	ILMN_19239	NM_019029.2	NM_019029.2		83641875	NP_061902.2	3870324	A	1401	CTCCTTGATGGGCATGGACTGGAAAGGATCCCAGGAATACAAGAAGGCAG	-	29111504-29111520:29111917-29111949	7p15.1c
ILMN_1683271	NM_021109.2	TMSB4X	7114	7.08891	12.0598	35.6473	0	0.0630684	10.7295	13.555	0.0437555	0.0454212	10.7604	10.6985	13.5229	13.5872	1738.36	1728.93	10847.3	12142	0	0	0	0	0	TMSB4X	NM_183049.2	TMSB4X	X	Homo sapiens thymosin, beta 4, X-linked (TMSB4X), mRNA.	TMSB4; FX; TB4X; PTMB4	Molecular function unclassified	Biological process unclassified	7050669	RefSeq	ILMN_19668	NM_021109.2	NM_021109.2		34328943	NP_066932.1	7050669	S	503	GGCCCAAGGTGTCCTGCAGGCTGTAATGCAGTTTAATCAGAGTGCCATTT	+	12905142-12905191	Xp22.2	A membrane-bounded organelle of eukaryotic cells in which chromosomes are housed and replicated. In most cells, the nucleus contains all of the cell's chromosomes except the organellar chromosomes, and is the site of RNA synthesis and processing. In some species, or in specialized cell types, RNA metabolism or DNA replication may be absent [goid 5634] [evidence IEA]; All of the contents of a cell…
ILMN_1683682	NM_006133.1	DAGLA	747	2.40888	8.48879	10.2783	0	0.169675	7.87826	9.14663	0.169664	0.00193822	7.7583	7.99824	9.148	9.14526	211.318	253.422	536.902	581.202	0.0025974	0.0012987	0	0	0	DAGLA	NM_006133.1	DAGLA	11	Homo sapiens diacylglycerol lipase, alpha (DAGLA), mRNA.	C11orf11; DAGLALPHA; DAGL(ALPHA); NSDDR	Molecular function unclassified	Biological process unclassified	5090736	RefSeq	ILMN_166001	NM_006133.1	NM_006133.1		27262631	NP_006124.1	5090736	S	5533	ATATGCAATCAGTAGCGAGCAGCCGGGCCCCACAGACCCTCATGCACTCT	+	61270830-61270879	11q12.2b	The membrane surrounding a cell that separates the cell from its external environment. It consists of a phospholipid bilayer and associated proteins [goid 5886] [evidence IEA]; Penetrating at least one phospholipid bilayer of a membrane. May also refer to the state of being buried in the bilayer with no exposure outside the bilayer. When used to describe a protein, indicates that all or part of t…
ILMN_1684158	NM_133443.1	GPT2	84706	2.24089	11.5693	14.7237	0	0.0508824	11.0019	12.1659	0.0192565	0.0470978	10.9883	11.0155	12.1992	12.1326	2059.4	2170.55	4274.15	4475.11	0	0	0	0	0	GPT2	NM_133443.1	GPT2	16	Homo sapiens glutamic pyruvate transaminase (alanine aminotransferase) 2 (GPT2), mRNA.	ALT2	Transferase -> Transaminase	Amino acid metabolism;Nitrogen metabolism -> Other nitrogen metabolism	5290148	RefSeq	ILMN_5354	NM_133443.1	NM_133443.1		19263339	NP_597700.1	5290148	S	3853	CCTGTGGCTGTTTTCCCGTCTAGGTTCTCACAGGTATCTCCTGACAGAGG	+	45522597-45522646	16q11.2i-q12.1a
ILMN_1684628	NM_133458.2	ZFP90	146198	2.45702	9.08957	10.7042	0	0.0260075	8.46422	9.76113	0.0213056	0.0149151	8.47928	8.44915	9.75058	9.77167	346.048	347.827	806.998	895.985	0	0	0	0	0	ZFP90	NM_133458.1	ZFP90	16	Homo sapiens zinc finger protein 90 homolog (mouse) (ZFP90), mRNA.	ZNF756; NK10	Transcription factor -> Zinc finger transcription factor -> KRAB box transcription factor	Nucleoside, nucleotide and nucleic acid metabolism -> mRNA transcription -> mRNA transcription regulation;Developmental processes -> Gametogenesis -> Spermatogenesis and motility;Cell proliferation and differentiation	5900286	RefSeq	ILMN_174886	NM_133458.2	NM_133458.2		113680889	NP_597715.2	5900286	S	4268	GTCCCAACAGCCATGAACCATGCACTTATGGATACCCAGCCTTTTAGGGC	+	67158424-67158473	16q22.1c	The living contents of a cell; the matter contained within (but not including) the plasma membrane, usually taken to exclude large vacuoles and masses of secretory or ingested material. In eukaryotes it includes the nucleus and cytoplasm [goid 5622] [evidence IEA]; A membrane-bounded organelle of eukaryotic cells in which chromosomes are housed and replicated. In most cells, the nucleus contains …
ILMN_1684836	NM_144497.1	AKAP12	9590	2.39453	8.50826	10.2147	0	0.0133359	7.90167	9.16141	0.0018862	0.0132018	7.90301	7.90034	9.15208	9.17075	233.753	237.005	538.293	591.039	0.0012987	0.0025974	0	0	0	AKAP12	NM_005100.2	AKAP12	6	Homo sapiens A kinase (PRKA) anchor protein (gravin) 12 (AKAP12), transcript variant 2, mRNA.	DKFZp686M0430; DKFZp686O0331; AKAP250	Molecular function unclassified	Biological process unclassified	670041	RefSeq	ILMN_11209	NM_144497.1	NM_144497.1		21493023	NP_653080.1	670041	A	5681	GGGGCATGTGCCATAGTGCAGGCTTGGGGAGCTTTAAGCCTCAGTTATAT	+	151718995-151719044	6q25.1c	A membrane-bounded organelle of eukaryotic cells in which chromosomes are housed and replicated. In most cells, the nucleus contains all of the cell's chromosomes except the organellar chromosomes, and is the site of RNA synthesis and processing. In some species, or in specialized cell types, RNA metabolism or DNA replication may be absent [goid 5634] [pmid 18029348] [evidence IDA]; All of the co…
ILMN_1684873	NM_001669.2	ARSD	414	2.35924	8.80944	10.1415	0	0.104875	8.21201	9.45034	0.0895879	0.0545241	8.14867	8.27536	9.41178	9.48889	275.562	306.976	642.474	734.406	0.0012987	0	0	0	0	ARSD	NM_001669.2	ARSD	X	Homo sapiens arylsulfatase D (ARSD), transcript variant 1, mRNA.		Hydrolase -> Other hydrolase	Lipid, fatty acid and steroid metabolism -> Phospholipid metabolism;Sulfur metabolism	6580689	RefSeq	ILMN_165491	NM_001669.2	NM_001669.2		71852583	NP_001660.2	6580689	I	4890	CCTCAGGACTTGCAAAAACGGGTCTCAGCATGCCTTCCCAGAGCCATGAG	-	2833306-2833355	Xp22.33c	A cytoplasmic, membrane-bounded organelle that is found in most animal cells and that contains a variety of hydrolases, most of which have their maximal activities in the pH range 5-6. The contained enzymes display latency if properly isolated. About 40 different lysosomal hydrolases are known and lysosomes have a great variety of morphologies and functions [goid 5764] [evidence IEA]
ILMN_1685122	NM_001852.3	COL9A2	1298	2.04625	10.1828	8.97695	0	0.0574789	9.67943	10.7124	0.0265757	0.0509662	9.66063	9.69822	10.7484	10.6764	793.824	842.385	1589.55	1661.99	0	0	0	0	0	COL9A2	NM_001852.3	COL9A2	1	Homo sapiens collagen, type IX, alpha 2 (COL9A2), mRNA.	DJ39G22.4; MED; EDM2	Extracellular matrix -> Extracellular matrix structural protein	Signal transduction -> Cell communication;Cell adhesion;Developmental processes -> Mesoderm development -> Skeletal development	6380040	RefSeq	ILMN_24828	NM_001852.3	NM_001852.3		31083125	NP_001843.1	6380040	S	2568	GCCAGTTCCTGATCCCATCTCACTCTCTGGACCTACCAGGTGACTGCTGC	-	40766376-40766425	1p34.2d	The space external to the outermost structure of a cell. For cells without external protective or external encapsulating structures this refers to space outside of the plasma membrane. This term covers the host cell environment outside an intracellular parasite [goid 5576] [evidence IEA]; A layer consisting mainly of proteins (especially collagen) and glycosaminoglycans (mostly as proteoglycans) …
ILMN_1686116	NM_003246.2	THBS1	7057	2.37501	9.04582	10.2795	0	0.17743	8.44335	9.69128	0.109063	0.139953	8.52046	8.36623	9.79024	9.59232	356.031	328.196	830.642	794.097	0	0	0	0	0	THBS1	NM_003246.2	THBS1	15	Homo sapiens thrombospondin 1 (THBS1), mRNA.	TSP; THBS; TSP1	Signaling molecule -> Other signaling molecule;Select regulatory molecule -> Other enzyme regulator;Extracellular matrix -> Other extracellular matrix	Immunity and defense -> Blood clotting;Developmental processes -> Other developmental process	5810685	RefSeq	ILMN_182705	NM_003246.2	NM_003246.2		40317625	NP_003237.2	5810685	S	4947	CAGTCTAATAAGCTGCTCTGCCCCTTGTGCTCAGAGTGGATGTTATGGGA	+	37676117-37676166	15q14d	That part of a multicellular organism outside the cells proper, usually taken to be outside the plasma membranes, and occupied by fluid [goid 5615] [evidence IEA]; The space external to the outermost structure of a cell. For cells without external protective or external encapsulating structures this refers to space outside of the plasma membrane. This term covers the host cell environment outside…
ILMN_1686906	NM_021202.1	TP53INP2	58476	2.41736	9.00887	10.4865	0	0.052893	8.39463	9.66806	0.0468424	0.0245653	8.36151	8.42775	9.65069	9.68543	320.146	341.936	752.872	843.747	0	0	0	0	0	TP53INP2	NM_021202.1	TP53INP2	20	Homo sapiens tumor protein p53 inducible nuclear protein 2 (TP53INP2), mRNA.	DKFZp434O0827; FLJ23500; dJ1181N3.1; DKFZp434B2411; PINH; FLJ21759; C20orf110	Molecular function unclassified	Biological process unclassified	5360392	RefSeq	ILMN_28839	NM_021202.1	NM_021202.1		39930398	NP_067025.1	5360392	S	3827	TGCAGACACACCATAGCCCCCTTCTACTACTTTCCCTCTCGCCCTGCCAC	+	32764601-32764650	20q11.22b	A membrane-bounded organelle of eukaryotic cells in which chromosomes are housed and replicated. In most cells, the nucleus contains all of the cell's chromosomes except the organellar chromosomes, and is the site of RNA synthesis and processing. In some species, or in specialized cell types, RNA metabolism or DNA replication may be absent [goid 5634] [evidence IEA]
ILMN_1687235	NM_002151.1	HPN	3249	2.50055	8.1917	10.5671	0	0.0225175	7.55722	8.87946	0.001493	0.0224679	7.55827	7.55616	8.89535	8.86357	185.8	186.736	455.418	480.271	0.00519481	0.0038961	0	0	0	HPN	NM_002151.1	HPN	19	Homo sapiens hepsin (HPN), transcript variant 2, mRNA.	TMPRSS1	Receptor;Protease -> Serine protease	Protein metabolism and modification -> Proteolysis	6480066	RefSeq	ILMN_10677	NM_002151.1	NM_002151.1		4504480	NP_002142.1	6480066	A	1446	TTCCAGGCCATAAAGACTCACTCCGAAGCCAGCGGCATGGTGACCCAGCT	+	40248762-40248776:40248993-40249027	19q13.11c	All of the contents of a cell excluding the plasma membrane and nucleus, but including other subcellular structures [goid 5737] [pmid 18029348] [evidence IDA]; The membrane surrounding a cell that separates the cell from its external environment. It consists of a phospholipid bilayer and associated proteins [goid 5886] [evidence IEA]; Penetrating at least one phospholipid bilayer of a plasma memb…
ILMN_1687301	NM_004385.2	VCAN	1462	4.41783	8.94452	17.9367	0	0.24659	7.93682	10.0802	0.116042	0.217579	7.85477	8.01888	9.92631	10.234	225.757	257.07	912.262	1220.34	0.0025974	0.0012987	0	0	0	VCAN	NM_004385.2	VCAN	5	Homo sapiens versican (VCAN), mRNA.	DKFZp686K06110; WGN; VERSICAN; PG-M; WGN1; ERVR; CSPG2	Extracellular matrix -> Extracellular matrix glycoprotein	Signal transduction -> Cell communication -> Extracellular matrix protein-mediated signaling;Cell proliferation and differentiation;Cell structure and motility -> Cell motility	5910113	RefSeq	ILMN_25778	NM_004385.2	NM_004385.2		21361115	NP_004376.2	5910113	S	11033	CAGCCATAGGTGCAGTTTGCTTCTACATGATGCTAAAGGCTGCGAATGGG	+	82912585-82912634	5q14.3a	The space external to the outermost structure of a cell. For cells without external protective or external encapsulating structures this refers to space outside of the plasma membrane. This term covers the host cell environment outside an intracellular parasite [goid 5576] [evidence IEA]; A layer consisting mainly of proteins (especially collagen) and glycosaminoglycans (mostly as proteoglycans) …
ILMN_1687757	NM_001818.2	AKR1C4	1109	4.92265	9.61753	19.4393	0	0.21204	8.53628	10.8357	0.0137304	0.211595	8.52658	8.54599	10.6861	10.9853	357.596	371.288	1534.07	2037.6	0	0	0	0	0	AKR1C4	XM_940680.1	AKR1C4	10	Homo sapiens aldo-keto reductase family 1, member C4 (chlordecone reductase; 3-alpha hydroxysteroid dehydrogenase, type I; dihydrodiol dehydrogenase 4) (AKR1C4), mRNA.	CDR; CHDR; C11; 3-alpha-HSD; MGC22581; HAKRA; DD4	Oxidoreductase -> Reductase	Other metabolism	3120598	RefSeq	ILMN_22268	NM_001818.2	NM_001818.2		24497584	NP_001809.2	3120598	I	193	TTATACAATAATGAGGAGCAGGTTGGACTGGCCATCCGAAGCAAGATTGC	+	5232219-5232268	10p15.1c	All of the contents of a cell excluding the plasma membrane and nucleus, but including other subcellular structures [goid 5737] [pmid 2187532] [evidence TAS]; That part of the cytoplasm that does not contain membranous or particulate subcellular components [goid 5829] [pmid 11158055] [evidence EXP]
ILMN_1688775	XM_941466.2	METRNL	284207	2.05785	9.50159	8.64456	0	0.154168	8.99527	10.0364	0.11164	0.106322	9.07421	8.91633	10.1116	9.96123	527.439	483.74	1033.19	1016.55	0	0	0	0	0	METRNL	XM_941466.1	METRNL		PREDICTED: Homo sapiens meteorin, glial cell differentiation regulator-like (METRNL), mRNA.		Molecular function unclassified	Biological process unclassified	4150689	RefSeq	ILMN_42199	XM_941466.2	XM_941466.2		113427662	XP_946559.1	4150689	I	1084	TCCCGTGTCTTAAAACGCCTTGGTGTGCCGTCTGATACTGTTCTCTAAAG			17q25.3h	The space external to the outermost structure of a cell. For cells without external protective or external encapsulating structures this refers to space outside of the plasma membrane. This term covers the host cell environment outside an intracellular parasite [goid 5576] [evidence IEA]
ILMN_1690484	NM_015314.2	KIAA0895	23366	2.05354	9.30284	8.56753	0	0.143955	8.79825	9.83637	0.0668028	0.127517	8.75102	8.84549	9.92653	9.7462	419.097	461.262	912.357	881.438	0	0	0	0	0	KIAA0895	NM_015314.1	KIAA0895	7	Homo sapiens KIAA0895 (KIAA0895), transcript variant 2, mRNA.		Molecular function unclassified	Biological process unclassified	3890164	RefSeq	ILMN_28455	NM_015314.2	NM_015314.2		154426293	NP_056129.2	3890164	S	3559	GCCTTAATTTCCTGTTGGTCGGATCATTTGCAGCAGTTCTAGTTCCTGAC	-	36364797-36364846	7p14.2a
ILMN_1691884	NM_003714.2	STC2	8614	6.90609	11.3786	27.5056	0	0.148607	10.0698	12.8576	0.106154	0.103997	9.99469	10.1448	12.9312	12.7841	1007.91	1163.09	6985.18	6905.55	0	0	0	0	0	STC2	NM_003714.2	STC2	5	Homo sapiens stanniocalcin 2 (STC2), mRNA.	STCRP; STC-2	Signaling molecule -> Peptide hormone	Phosphate metabolism -> Regulation of phosphate metabolism;Signal transduction -> Cell surface receptor mediated signal transduction;Homeostasis -> Calcium ion homeostasis	1170170	RefSeq	ILMN_28725	NM_003714.2	NM_003714.2		61676085	NP_003705.1	1170170	S	5175	GTGGCCACTTCCTAAGGAGGAACAACCCCGTCTGATCTCAGAATTGGCAC	-	172741844-172741893	5q35.2a	The space external to the outermost structure of a cell. For cells without external protective or external encapsulating structures this refers to space outside of the plasma membrane. This term covers the host cell environment outside an intracellular parasite [goid 5576] [evidence IEA]
ILMN_1694106	NM_015141.2	GPD1L	23171	2.36126	11.0726	13.2802	0	0.0417022	10.4702	11.7097	0.000920062	0.041692	10.4708	10.4695	11.7392	11.6802	1417.62	1471.2	3094.35	3282.06	0	0	0	0	0	GPD1L	NM_015141.2	GPD1L	3	Homo sapiens glycerol-3-phosphate dehydrogenase 1-like (GPD1L), mRNA.	KIAA0089	Oxidoreductase -> Dehydrogenase	Lipid, fatty acid and steroid metabolism -> Phospholipid metabolism	2450187	RefSeq	ILMN_20489	NM_015141.2	NM_015141.2		34222096	NP_055956.1	2450187	S	3744	ATCCACACCAAGAGGGTGTTGTGATGAGGTGCCGGTGTGCAAAGGGAACT	+	32184469-32184518	3p22.3c	All of the contents of a cell excluding the plasma membrane and nucleus, but including other subcellular structures [goid 5737] [evidence IEA]; An enzyme complex that catalyzes the dehydrogenation of sn-glycerol 3-phosphate to form glycerone phosphate [goid 9331] [evidence IEA]
ILMN_1694731	NM_001287.3	CLCN7	1186	2.00004	12.1619	13.8765	0	0.0604887	11.6721	12.6722	0.0272488	0.0540036	11.6914	11.6529	12.7103	12.634	3430.96	3419.3	6027.77	6284.98	0	0	0	0	0	CLCN7	NM_001287.3	CLCN7	16	Homo sapiens chloride channel 7 (CLCN7), mRNA.	CLC-7; FLJ39644; OPTA2; FLJ46423; CLC7; FLJ26686	Ion channel -> Anion channel	Transport -> Ion transport -> Anion transport	2060088	RefSeq	ILMN_8600	NM_001287.3	NM_001287.3		39725672	NP_001278.1	2060088	S	3680	CCTCACAGGGCCCCAAGGTGTCCGAGTGTGTTGGGTCTGAACGCGAAATA	-	1435358-1435407	16p13.3e	Double layer of lipid molecules that encloses all cells, and, in eukaryotes, many organelles; may be a single or double lipid bilayer; also includes associated proteins [goid 16020] [evidence IEA]; Penetrating at least one phospholipid bilayer of a membrane. May also refer to the state of being buried in the bilayer with no exposure outside the bilayer. When used to describe a protein, indicates …
ILMN_1695271	NM_017793.2	RPP25	54913	2.79463	10.1007	12.6381	0	0.0308184	9.3865	10.8692	0.0203526	0.0231418	9.40089	9.37211	10.8528	10.8855	660.743	665.082	1707.1	1906.36	0	0	0	0	0	RPP25	NM_017793.1	RPP25	15	Homo sapiens ribonuclease P/MRP 25kDa subunit (RPP25), mRNA.	FLJ20374	Nucleic acid binding -> Nuclease	Nucleoside, nucleotide and nucleic acid metabolism -> Pre-mRNA processing -> mRNA splicing	670598	RefSeq	ILMN_26499	NM_017793.2	NM_017793.2		93277073	NP_060263.2	670598	S	1769	GGGACCCCCAAGGGTTAAAGCCACCCAGCATTCACGAAGAGCACCTGAAG	-	75247957-75248006	15q24.1b	A membrane-bounded organelle of eukaryotic cells in which chromosomes are housed and replicated. In most cells, the nucleus contains all of the cell's chromosomes except the organellar chromosomes, and is the site of RNA synthesis and processing. In some species, or in specialized cell types, RNA metabolism or DNA replication may be absent [goid 5634] [evidence IEA]
ILMN_1695354	NM_033503.3	BMF	90427	5.0978	9.06215	19.7727	0	0.11168	7.96306	10.3129	0.0846989	0.0727911	8.02295	7.90317	10.2615	10.3644	253.699	237.477	1147.76	1341.75	0.0012987	0.0025974	0	0	0	BMF	NM_001003942.1	BMF	15	Homo sapiens Bcl2 modifying factor (BMF), transcript variant 2, mRNA.	FLJ00065	Molecular function unclassified	Biological process unclassified	110280	RefSeq	ILMN_17261	NM_033503.3	NM_033503.3		51558692	NP_277038.1	110280	A	4249	TCCCTGCTCTGGGAGCATTGCTAGCCTTCTACCCCATCCCTGGATCCACA	-	40380330-40380379	15q15.1a	All of the contents of a cell excluding the plasma membrane and nucleus, but including other subcellular structures [goid 5737] [evidence IEA]; That part of the cytoplasm that does not contain membranous or particulate subcellular components [goid 5829] [pmid 12591950] [evidence EXP]; The membrane surrounding a cell that separates the cell from its external environment. It consists of a phospholi…
ILMN_1696316	NM_001031847.1	CPT1A	1374	2.17917	8.06363	8.84457	0	0.187733	7.52129	8.64507	0.181315	0.0486674	7.6495	7.39308	8.61066	8.67948	196.747	167.009	376.567	422.001	0.0025974	0.00779221	0	0	0	CPT1A	NM_001876.2	CPT1A	11	Homo sapiens carnitine palmitoyltransferase 1A (liver) (CPT1A), nuclear gene encoding mitochondrial protein, transcript variant 2, mRNA.	CPT1-L; L-CPT1; CPT1	Transferase -> Acetyltransferase;Transferase -> Acyltransferase	Amino acid metabolism;Lipid, fatty acid and steroid metabolism -> Fatty acid metabolism	5290358	RefSeq	ILMN_13748	NM_001031847.1	NM_001031847.1		73623027	NP_001027017.1	5290358	A	2187	GGTTGCTGATGACGGCTATGGTGTGTCGTACATCCTTGTGGGAGAGAACC	-	68283656-68283705	11q13.2b	A semiautonomous, self replicating organelle that occurs in varying numbers, shapes, and sizes in the cytoplasm of virtually all eukaryotic cells. It is notably the site of tissue respiration [goid 5739] [evidence IEA]; A semiautonomous, self replicating organelle that occurs in varying numbers, shapes, and sizes in the cytoplasm of virtually all eukaryotic cells. It is notably the site of tissue…
ILMN_1696339	NM_007129.2	ZIC2	7546	2.09484	9.48285	8.85549	0	0.0869979	8.96442	10.0313	0.0218892	0.0841991	8.9799	8.94894	10.0908	9.97173	493.744	493.849	1017.58	1024.82	0	0	0	0	0	ZIC2	NM_007129.2	ZIC2	13	Homo sapiens Zic family member 2 (odd-paired homolog, Drosophila) (ZIC2), mRNA.	HPE5	Transcription factor -> Zinc finger transcription factor	Nucleoside, nucleotide and nucleic acid metabolism -> mRNA transcription -> mRNA transcription regulation;Developmental processes -> Ectoderm development -> Neurogenesis	510368	RefSeq	ILMN_28887	NM_007129.2	NM_007129.2		22547196	NP_009060.2	510368	S	2233	GCCGTGCCAAAGTCTCCCTTCTGTTTCTTCAGCACATTGACCCATAGCAC	+	99436571-99436620	13q32.3b	The living contents of a cell; the matter contained within (but not including) the plasma membrane, usually taken to exclude large vacuoles and masses of secretory or ingested material. In eukaryotes it includes the nucleus and cytoplasm [goid 5622] [evidence IEA]; The living contents of a cell; the matter contained within (but not including) the plasma membrane, usually taken to exclude large va…
ILMN_1696699	NM_024581.4	FAM184A	79632	2.52241	8.93354	10.9876	0	0.0669651	8.29103	9.62583	0.066959	0.000907781	8.24368	8.33838	9.62519	9.62648	294.705	321.93	740.72	813.243	0	0	0	0	0	FAM184A	NM_024581.3	FAM184A	6	Homo sapiens family with sequence similarity 184, member A (FAM184A), transcript variant 1, mRNA.	FLJ13942	Molecular function unclassified	Biological process unclassified	4490333	RefSeq	ILMN_1091	NM_024581.4	NM_024581.4		154350225	NP_078857.5	4490333	S	3718	GCTTCTCCAGATCCCCAGCGCCAGGAGTGGTTTGCCCGGTACTTCACATT	-	119345154-119345203	6q22.31a
ILMN_1697409	NM_003820.2	TNFRSF14	8764	6.17394	8.68615	22.023	0	0.116129	7.47175	10.0979	0.0803	0.0838924	7.52853	7.41497	10.1573	10.0386	182.281	169.433	1063.79	1068.48	0.00519481	0.00779221	0	0	0	TNFRSF14	NM_003820.2	TNFRSF14	1	Homo sapiens tumor necrosis factor receptor superfamily, member 14 (herpesvirus entry mediator) (TNFRSF14), mRNA.	HVEM; HVEA; ATAR; LIGHTR; TR2	Receptor -> Cytokine receptor -> Tumor necrosis factor receptor	Signal transduction -> Cell surface receptor mediated signal transduction -> Other receptor mediated signaling pathway;Signal transduction -> Intracellular signaling cascade -> NF-kappaB cascade;Signal transduction -> Intracellular signaling cascade -> JNK cascade;Signal transduction -> Intracellular signaling cascade -> Other intracellular signaling cascade;Apoptosis -> Induction of apoptosis;De…	6520725	RefSeq	ILMN_3329	NM_003820.2	NM_003820.2		23200040	NP_003811.2	6520725	S	1542	AGCCAAGGCTGGACTGGGTTGGCTGCAGTGTGGTGTTTAGTGGATACCAC	-	2487920-2487969	1p36.32c	All of the contents of a cell excluding the plasma membrane and nucleus, but including other subcellular structures [goid 5737] [pmid 18029348] [evidence IDA]; Penetrating at least one phospholipid bilayer of a plasma membrane. May also refer to the state of being buried in the bilayer with no exposure outside the bilayer [goid 5887] [pmid 9153189] [evidence IC ]; The side of the plasma membrane …
ILMN_1697448	NM_006472.2	TXNIP	10628	5.01745	8.84187	19.4909	0	0.14594	7.75462	10.0816	0.0425683	0.139594	7.78472	7.72452	9.98286	10.1803	215.292	209.823	947.678	1173.97	0.0025974	0.0025974	0	0	0	TXNIP	NM_006472.1	TXNIP	1	Homo sapiens thioredoxin interacting protein (TXNIP), mRNA.	EST01027; VDUP1; THIF; HHCPA78	Molecular function unclassified	Biological process unclassified	1240440	RefSeq	ILMN_9057	NM_006472.2	NM_006472.2		142352859	NP_006463.2	1240440	S	2581	CAGCCATAGCACTTTGTTCACTGTCCTGTGTCAGAGCACTGAGCTCCACC	+	144153759-144153808	1q21.1b	All of the contents of a cell excluding the plasma membrane and nucleus, but including other subcellular structures [goid 5737] [pmid 14632196] [evidence IDA]; All of the contents of a cell excluding the plasma membrane and nucleus, but including other subcellular structures [goid 5737] [evidence IEA]
ILMN_1699496	NM_016621.2	PHF21A	51317	2.53392	10.4819	12.0167	0	0.121906	9.83268	11.1741	0.115591	0.0387267	9.75095	9.91442	11.2014	11.1467	844.834	981.897	2160.07	2283.94	0	0	0	0	0	PHF21A	NM_016621.2	PHF21A	11	Homo sapiens PHD finger protein 21A (PHF21A), mRNA.	BHC80; KIAA1696; BM-006	Ligase -> Ubiquitin-protein ligase	Protein metabolism and modification -> Proteolysis	6580164	RefSeq	ILMN_28019	NM_016621.2	NM_016621.2		19923461	NP_057705.2	6580164	S	3438	GTCAGTGAGGTCCCGTGAGTCTTTGTGAGTCCTTGTGTCATCGTTCGGGC	-	45910897-45910946	11p11.2c	A protein complex that possesses histone deacetylase activity [goid 118] [pmid 15325272] [evidence IDA]; A membrane-bounded organelle of eukaryotic cells in which chromosomes are housed and replicated. In most cells, the nucleus contains all of the cell's chromosomes except the organellar chromosomes, and is the site of RNA synthesis and processing. In some species, or in specialized cell types, …
ILMN_1699772	NM_021244.3	RRAGD	58528	3.59983	12.3143	26.0526	0	0.0815225	11.425	13.2729	0.0215647	0.0786186	11.4097	11.4402	13.2173	13.3285	2805.77	2948.79	8641.21	10097.4	0	0	0	0	0	RRAGD	NM_021244.2	RRAGD	6	Homo sapiens Ras-related GTP binding D (RRAGD), mRNA.	RAGD; DKFZP761H171; bA11D8.2.1	Select regulatory molecule -> G-protein -> Small GTPase	Biological process unclassified	6480209	RefSeq	ILMN_5663	NM_021244.3	NM_021244.3		142369198	NP_067067.1	6480209	S	1217	TGCAGAAGAAAAAGAGAGCCACCCCTAATGGGACCCCTAGAGTGCTGCTG	-	90134496-90134545	6q15c	A membrane-bounded organelle of eukaryotic cells in which chromosomes are housed and replicated. In most cells, the nucleus contains all of the cell's chromosomes except the organellar chromosomes, and is the site of RNA synthesis and processing. In some species, or in specialized cell types, RNA metabolism or DNA replication may be absent [goid 5634] [pmid 11073942] [evidence IDA]; All of the co…
ILMN_1701007	NM_000940.1	PON3	5446	2.25182	9.81192	9.84724	0	0.0587687	9.24383	10.4149	0.0541312	0.0228818	9.28211	9.20556	10.3987	10.4311	608.735	595.106	1262.2	1406.59	0	0	0	0	0	PON3	NM_000940.1	PON3	7	Homo sapiens paraoxonase 3 (PON3), mRNA.		Oxidoreductase -> Peroxidase;Hydrolase -> Esterase	Phosphate metabolism;Immunity and defense -> Detoxification	4210228	RefSeq	ILMN_19416	NM_000940.1	NM_000940.1		29788995	NP_000931.1	4210228	S	962	CCAACAATGGCTCTGTGCTTCAGGGCACCTCTGTGGCTTCTGTGTACCAT	-	94827274-94827323	7q21.3b	The space external to the outermost structure of a cell. For cells without external protective or external encapsulating structures this refers to space outside of the plasma membrane. This term covers the host cell environment outside an intracellular parasite [goid 5576] [evidence NAS]
ILMN_1701032	NM_001032281.2	TFPI	7035	2.09682	10.3094	9.43784	0	0.120424	9.78912	10.8573	0.10473	0.0594441	9.71506	9.86317	10.8153	10.8994	824.81	945.214	1660.85	1921.29	0	0	0	0	0	TFPI	NM_001032281.1	TFPI	2	Homo sapiens tissue factor pathway inhibitor (lipoprotein-associated coagulation inhibitor) (TFPI), transcript variant 2, mRNA.	TFI; LACI; EPI	Select regulatory molecule -> Protease inhibitor -> Serine protease inhibitor	Protein metabolism and modification -> Proteolysis;Immunity and defense -> Blood clotting	4280674	RefSeq	ILMN_1429	NM_001032281.2	NM_001032281.2		98991771	NP_001027452.1	4280674	I	947	GGTTGGAAGAATGCGGCTCATATTTACCAAGTCTTTCTGAACGCCTTCTG	-	188343457-188343506	2q32.1f	The space external to the outermost structure of a cell. For cells without external protective or external encapsulating structures this refers to space outside of the plasma membrane. This term covers the host cell environment outside an intracellular parasite [goid 5576] [evidence IEA]; The space external to the outermost structure of a cell. For cells without external protective or external en…
ILMN_1701514	NM_147686.1	TRAF3IP2	10758	2.56595	10.062	11.5751	0	0.164256	9.40521	10.7647	0.133578	0.0955871	9.49967	9.31076	10.6971	10.8323	710.43	638.938	1542.48	1838.29	0	0	0	0	0	TRAF3IP2	NM_147200.1	TRAF3IP2	6	Homo sapiens TRAF3 interacting protein 2 (TRAF3IP2), transcript variant 2, mRNA.	C6orf6; CIKS; C6orf5; MGC3581; C6orf4; DKFZP586G0522; ACT1	Molecular function unclassified	Biological process unclassified	7510719	RefSeq	ILMN_13710	NM_147686.1	NM_147686.1		22538427	NP_679211.1	7510719	A	2308	GTTCCTCCTGACAGTTTGATGTGTCCATTCTGGGCCTCTCAGTGCTTAGC	-	111986992-111987041	6q21h	The part of a cell or its extracellular environment in which a gene product is located. A gene product may be located in one or more parts of a cell and its location may be as specific as a particular macromolecular complex, that is, a stable, persistent association of macromolecules that function together [goid 5575] [evidence ND ]
ILMN_1701933	NM_007308.1	SNCA	6622	2.41777	10.0375	10.8393	0	0.0709042	9.42083	10.6945	0.0505927	0.0496768	9.38505	9.4566	10.7296	10.6594	653.6	706.524	1573.82	1639.05	0	0	0	0	0	SNCA	NM_007308.1	SNCA	4	Homo sapiens synuclein, alpha (non A4 component of amyloid precursor) (SNCA), transcript variant NACP112, mRNA.	PD1; NACP; PARK4; MGC110988; PARK1	Chaperone -> Other chaperones;Membrane traffic protein -> Other membrane traffic protein	Intracellular protein traffic -> Exocytosis -> Regulated exocytosis;Neuronal activities -> Synaptic transmission -> Neurotransmitter release	5360273	RefSeq	ILMN_2235	NM_007308.1	NM_007308.1		6806897	NP_009292.1	5360273	A	494	AGTATCTGTACCTGCCCCCACTCAGCATTTCGGTGCTTCCCTTTCACTGA	-	90866610-90866659	4q22.1d	A membrane-bounded organelle of eukaryotic cells in which chromosomes are housed and replicated. In most cells, the nucleus contains all of the cell's chromosomes except the organellar chromosomes, and is the site of RNA synthesis and processing. In some species, or in specialized cell types, RNA metabolism or DNA replication may be absent [goid 5634] [evidence IEA]; All of the contents of a cell…
ILMN_1702009	NM_014849.2	SV2A	9900	2.32768	7.79049	9.46523	0	0.0820168	7.20485	8.42374	0.0761569	0.0304446	7.15099	7.2587	8.44527	8.40221	142.323	151.827	337.181	350.881	0.11039	0.048052	0	0	1	SV2A	NM_014849.2	SV2A	1	Homo sapiens synaptic vesicle glycoprotein 2A (SV2A), mRNA.	SV2; KIAA0736	Transfer/carrier protein -> Other transfer/carrier protein	Neuronal activities -> Synaptic transmission -> Neurotransmitter release	7550167	RefSeq	ILMN_14178	NM_014849.2	NM_014849.2		41281523	NP_055664.2	7550167	S	3920	GGTTAGGCTGCCCCATCCCACCCTACTCTGTGTGGCTGCTTTCTTTGGTG	-	148141936-148141985	1q21.2a	All of the contents of a cell excluding the plasma membrane and nucleus, but including other subcellular structures [goid 5737] [pmid 18029348] [evidence IDA]; The irregular network of unit membranes, visible only by electron microscopy, that occurs in the cytoplasm of many eukaryotic cells. The membranes form a complex meshwork of tubular channels, which are often expanded into slitlike cavities…
ILMN_1702933	NM_024866.4	ADM2	79924	3.01635	10.3623	13.871	0	0.121678	9.59649	11.1893	0.118233	0.0287489	9.6801	9.51289	11.2096	11.169	805.04	734.409	2172.89	2323.87	0	0	0	0	0	ADM2	NM_024866.3	ADM2	22	Homo sapiens adrenomedullin 2 (ADM2), mRNA.	AM2; FLJ21135; dJ579N16.4	Molecular function unclassified	Biological process unclassified	3610626	RefSeq	ILMN_182047	NM_024866.4	NM_024866.4		115511055	NP_079142.2	3610626	S	4125	CGCCCTAACAACTTCCCATCCGCTGACCCCTCCAACGCCATCAATCTCCA	+	49271611-49271660	22q13.33b	The space external to the outermost structure of a cell. For cells without external protective or external encapsulating structures this refers to space outside of the plasma membrane. This term covers the host cell environment outside an intracellular parasite [goid 5576] [evidence IEA]
ILMN_1703477	NM_004723.2	ARHGEF2	9181	2.04751	13.0075	15.1935	0	0.0233248	12.5009	13.5347	0.0163036	0.0166805	12.4893	12.5124	13.5465	13.5229	6032.54	6246.29	11023	11643.6	0	0	0	0	0	ARHGEF2	NM_004723.2	ARHGEF2	1	Homo sapiens rho/rac guanine nucleotide exchange factor (GEF) 2 (ARHGEF2), mRNA.	P40; GEF; LFP40; DKFZp547L106; GEF-H1; DKFZp547P1516; GEFH1; KIAA0651	Select regulatory molecule -> G-protein modulator -> Guanyl-nucleotide exchange factor	Amino acid metabolism -> Amino acid transport;Transport -> Amino acid transport;Signal transduction;Cell adhesion;Intracellular protein traffic -> Endocytosis -> Phagocytosis;Apoptosis;Cell cycle;Cell structure and motility	4120411	RefSeq	ILMN_21181	NM_004723.2	NM_004723.2		15011973	NP_004714.2	4120411	S	3950	TGGGGGATTTTTCAGTGGAACCCTTGCCCCCAAATGTCGACCAGCCCCCA	-	154183346-154183395	1q22c	The living contents of a cell; the matter contained within (but not including) the plasma membrane, usually taken to exclude large vacuoles and masses of secretory or ingested material. In eukaryotes it includes the nucleus and cytoplasm [goid 5622] [evidence IEA]; All of the contents of a cell excluding the plasma membrane and nucleus, but including other subcellular structures [goid 5737] [evid…
ILMN_1707727	NM_139314.1	ANGPTL4	51129	2.16845	7.7515	8.62885	0	0.0448935	7.21325	8.32991	0.0377193	0.0243452	7.18658	7.23992	8.3127	8.34713	145.9	150.011	309.441	338.745	0.0831169	0.0584416	0	0	2	ANGPTL4	NM_139314.1	ANGPTL4	19	Homo sapiens angiopoietin-like 4 (ANGPTL4), transcript variant 1, mRNA.	HFARP; ANGPTL2; PGAR; NL2; pp1158; PPARG; ARP4; FIAF	Extracellular matrix	Immunity and defense -> Blood clotting	4610433	RefSeq	ILMN_20440	NM_139314.1	NM_139314.1		21536397	NP_647475.1	4610433	A	1828	GGGACACAAGCAGGCGCCAATGGTATCTGGGCGGAGCTCACAGAGTTCTT	+	8345182-8345231	19p13.2d	The space external to the outermost structure of a cell. For cells without external protective or external encapsulating structures this refers to space outside of the plasma membrane. This term covers the host cell environment outside an intracellular parasite [goid 5576] [pmid 10698685] [evidence IDA]; A layer consisting mainly of proteins (especially collagen) and glycosaminoglycans (mostly as…
ILMN_1708006	NM_005931.2	MICB	4277	2.45601	10.6065	11.9467	0	0.118024	9.97809	11.2744	0.0210528	0.116131	9.9632	9.99298	11.3565	11.1923	982.611	1045.97	2419.78	2366.23	0	0	0	0	0	MICB	NM_005931.2	MICB	6	Homo sapiens MHC class I polypeptide-related sequence B (MICB), mRNA.	PERB11.2	Defense/immunity protein -> Major histocompatibility complex antigen	Immunity and defense -> T-cell mediated immunity -> MHCI-mediated immunity	3170064	RefSeq	ILMN_2469	NM_005931.2	NM_005931.2		26787987	NP_005922.1	3170064	S	2255	GACCAGCTTTCTTGTCACCTTGAGGTCCCCTCGCCCCGTCACACCGTTAT	+	31586763-31586812	6p21.33a	Double layer of lipid molecules that encloses all cells, and, in eukaryotes, many organelles; may be a single or double lipid bilayer; also includes associated proteins [goid 16020] [evidence IEA]; Penetrating at least one phospholipid bilayer of a membrane. May also refer to the state of being buried in the bilayer with no exposure outside the bilayer. When used to describe a protein, indicates …
ILMN_1708778	NM_000050.4	ASS1	445	4.15874	12.1206	28.0081	0	0.181404	11.1361	13.1922	0.141455	0.113568	11.0361	11.2361	13.1119	13.2725	2126.43	2515.5	7984.87	9740.14	0	0	0	0	0	ASS1	NM_000050.3	ASS1	9	Homo sapiens argininosuccinate synthetase 1 (ASS1), transcript variant 1, mRNA.	CTLN1; ASS	Ligase -> Other ligase	Amino acid metabolism -> Amino acid biosynthesis;Nitrogen metabolism	110433	RefSeq	ILMN_18789	NM_000050.4	NM_000050.4		113204625	NP_000041.2	110433	A	1576	GCAAGGTCACTGCCAAATAGACCCGTGTACAATGAGGAGCTGGGGCCTCC	+	132366210-132366229:132366230-132366259	9q34.11e	All of the contents of a cell excluding the plasma membrane and nucleus, but including other subcellular structures [goid 5737] [pmid 6194510] [evidence TAS]
ILMN_1709659	NM_153266.2	TMEM151A	256472	4.2332	9.53244	17.5313	0	0.230066	8.54823	10.63	0.186605	0.13457	8.68017	8.41628	10.7251	10.5348	399.541	339.275	1568.61	1509.01	0	0	0	0	0	TMEM151A	NM_153266.2	TMEM151A	11	Homo sapiens transmembrane protein 151A (TMEM151A), mRNA.	MGC33486; TMEM151	Molecular function unclassified	Biological process unclassified	4810075	RefSeq	ILMN_27978	NM_153266.2	NM_153266.2		34222205	NP_694998.1	4810075	A	2355	CACAGCCTCTTGGATGATGTCCTTGCTCCACCACGCAGGCCCTTGCTTCT	+	65820504-65820553	11q13.1e	Double layer of lipid molecules that encloses all cells, and, in eukaryotes, many organelles; may be a single or double lipid bilayer; also includes associated proteins [goid 16020] [evidence IEA]; Penetrating at least one phospholipid bilayer of a membrane. May also refer to the state of being buried in the bilayer with no exposure outside the bilayer. When used to describe a protein, indicates …
ILMN_1710209	NM_017694.3	MFSD6	54842	3.51919	8.81314	15.0464	0	0.119219	7.95213	9.76738	0.0675468	0.0982369	7.90437	7.9999	9.69791	9.83684	233.867	253.798	777.306	935.452	0.0012987	0.0012987	0	0	0	MFSD6	NM_017694.2	MFSD6	2	Homo sapiens major facilitator superfamily domain containing 6 (MFSD6), mRNA.		Molecular function unclassified	Biological process unclassified	3870291	RefSeq	ILMN_5981	NM_017694.3	NM_017694.3		144953906	NP_060164.3	3870291	S	4128	GTGAGGGCTTCTCCATGACACCATAGTTCTGCCCAATACTGCATTTGGGA	+	191074617-191074666	2q32.2b
ILMN_1710553	NM_153266.2	TMEM151A	256472	4.65717	9.6734	18.7524	0	0.0538135	8.62712	10.8466	0.0010687	0.0538029	8.62636	8.62788	10.8846	10.8085	382.992	393.708	1739.38	1814.64	0	0	0	0	0	TMEM151A	XM_938846.1	TMEM151A	11	Homo sapiens transmembrane protein 151A (TMEM151A), mRNA.	MGC33486; TMEM151	Molecular function unclassified	Biological process unclassified	4850543	RefSeq	ILMN_27978	NM_153266.2	NM_153266.2		34222205	NP_694998.1	4850543	A	2372	TGTCCTTGCTCCACCACGCAGGCCCTTGCTTCTCCCATCAACGAGTCTTG	+	65820521-65820570	11q13.1e	Double layer of lipid molecules that encloses all cells, and, in eukaryotes, many organelles; may be a single or double lipid bilayer; also includes associated proteins [goid 16020] [evidence IEA]; Penetrating at least one phospholipid bilayer of a membrane. May also refer to the state of being buried in the bilayer with no exposure outside the bilayer. When used to describe a protein, indicates …
ILMN_1711208	NM_001408.1	CELSR2	1952	2.4629	9.41242	10.8114	0	0.149173	8.78467	10.085	0.0586553	0.137158	8.7432	8.82615	9.98805	10.182	416.642	455.234	951.127	1175.19	0	0	0	0	0	CELSR2	NM_001408.1	CELSR2	1	Homo sapiens cadherin, EGF LAG seven-pass G-type receptor 2 (flamingo homolog, Drosophila) (CELSR2), mRNA.	CDHF10; FLJ42737; Flamingo1; MEGF3; KIAA0279; EGFL2; FLJ34118; FLJ45845; FLJ45143	Receptor -> G-protein coupled receptor;Cell adhesion molecule -> Cadherin	Signal transduction -> Cell surface receptor mediated signal transduction -> G-protein mediated signaling;Signal transduction -> Cell communication -> Cell adhesion-mediated signaling;Cell adhesion;Developmental processes -> Embryogenesis;Developmental processes -> Ectoderm development -> Neurogenesis;Cell structure and motility -> Cell structure;Cell structure and motility -> Cell motility	3710240	RefSeq	ILMN_16132	NM_001408.1	NM_001408.1		13325063	NP_001399.1	3710240	S	10219	CTGGAGCAGGTGGCTAGAAAAAGAGGCTGTGGGCAGGAAAGAAAGGCTCC	+	109619580-109619629	1p13.3b	All of the contents of a cell excluding the plasma membrane and nucleus, but including other subcellular structures [goid 5737] [evidence ISS]; The membrane surrounding a cell that separates the cell from its external environment. It consists of a phospholipid bilayer and associated proteins [goid 5886] [evidence IEA]; Penetrating at least one phospholipid bilayer of a membrane. May also refer to…
ILMN_1712095	NM_005938.2	FOXO4	4303	2.12469	8.58022	8.79955	0	0.0607614	8.0538	9.14105	0.0297673	0.0529703	8.03275	8.07485	9.17851	9.1036	255.466	267.513	548.466	566.157	0.0012987	0	0	0	0	FOXO4	NM_005938.1	FOXO4	X	Homo sapiens forkhead box O4 (FOXO4), mRNA.	AFX1; AFX; FOXO4; MGC120490; MLLT7	Transcription factor -> Other transcription factor;Nucleic acid binding	Carbohydrate metabolism;Nucleoside, nucleotide and nucleic acid metabolism -> mRNA transcription -> mRNA transcription regulation;Signal transduction -> Cell surface receptor mediated signal transduction -> Other receptor mediated signaling pathway;Signal transduction -> Cell communication;Sensory perception -> Vision;Developmental processes -> Embryogenesis;Developmental processes -> Anterior/po…	4480575	RefSeq	ILMN_180349	NM_005938.2	NM_005938.2		103472002	NP_005929.2	4480575	S	3219	GTGTCAGCGCCTGGCCTACCCAGATTGTATCATGTGCTAGATTGGAGTGG	+	70240007-70240056	Xq13.1c	A membrane-bounded organelle of eukaryotic cells in which chromosomes are housed and replicated. In most cells, the nucleus contains all of the cell's chromosomes except the organellar chromosomes, and is the site of RNA synthesis and processing. In some species, or in specialized cell types, RNA metabolism or DNA replication may be absent [goid 5634] [pmid 16272144] [evidence IDA]; All of the co…
ILMN_1712708	NM_033452.2	TRIM47	91107	2.6169	9.43062	11.5596	0	0.0775631	8.76218	10.15	0.0462282	0.0622815	8.72949	8.79487	10.106	10.1941	412.663	443	1029.89	1183.31	0	0	0	0	0	TRIM47	NM_033452.2	TRIM47	17	Homo sapiens tripartite motif-containing 47 (TRIM47), mRNA.	GOA; RNF100	Ligase -> Ubiquitin-protein ligase	Protein metabolism and modification -> Proteolysis	840528	RefSeq	ILMN_21061	NM_033452.2	NM_033452.2		54792145	NP_258411.2	840528	S	2017	GGGAAGGCACCAGCATGAGTCCCACACACCCAGCCTTCTCATTTCTAGAG	-	73870441-73870490	17q25.1d	The living contents of a cell; the matter contained within (but not including) the plasma membrane, usually taken to exclude large vacuoles and masses of secretory or ingested material. In eukaryotes it includes the nucleus and cytoplasm [goid 5622] [evidence IEA]; A membrane-bounded organelle of eukaryotic cells in which chromosomes are housed and replicated. In most cells, the nucleus contains …
ILMN_1713124	NM_003739.4	AKR1C3	8644	2.57497	8.35626	11.0199	0	0.120169	7.70179	9.06634	0.0380474	0.113987	7.72869	7.67488	8.98574	9.14694	207.399	203.392	481.215	582.038	0.0025974	0.0025974	0	0	0	AKR1C3	NM_003739.4	AKR1C3	10	Homo sapiens aldo-keto reductase family 1, member C3 (3-alpha hydroxysteroid dehydrogenase, type II) (AKR1C3), mRNA.	HAKRB; hluPGFS; DD3; HSD17B5; HAKRe; KIAA0119; HA1753; DDX	Oxidoreductase -> Reductase	Other metabolism	7210632	RefSeq	ILMN_11871	NM_003739.4	NM_003739.4		24497582	NP_003730.4	7210632	S	1111	GCCGGTGACTGGACATATCACCTCTACTTAAATCCGTCCTGTTTAGCGAC	+	5137829-5137869:5138602-5138610	10p15.1c	The living contents of a cell; the matter contained within (but not including) the plasma membrane, usually taken to exclude large vacuoles and masses of secretory or ingested material. In eukaryotes it includes the nucleus and cytoplasm [goid 5622] [pmid 11256614] [evidence IDA]; All of the contents of a cell excluding the plasma membrane and nucleus, but including other subcellular structures […
ILMN_1713141	XM_944097.2	LOC389641	389641	2.13566	8.31874	8.7453	0	0.0384693	7.78939	8.88407	0.0225168	0.0311911	7.77347	7.80531	8.86201	8.90612	213.875	221.419	445.138	492.942	0.0025974	0.0025974	0	0	0	LOC389641	XM_374260.3	LOC389641		PREDICTED: Homo sapiens hypothetical gene supported by AK124295 (LOC389641), mRNA.		Molecular function unclassified	Biological process unclassified	670494	RefSeq	ILMN_45045	XM_944097.2	XM_944097.2		113420305	XP_949190.1	670494	A	1524	CACCATTTCACACATCCTGAGCCTCCATTGTTTTGAGTCAGCTGTCGTTC			8p21.3a
ILMN_1713636	NM_014624.3	S100A6	6277	2.18741	8.38854	9.06704	0	0.0806094	7.84291	8.97213	0.0504644	0.0628587	7.80723	7.8786	8.92769	9.01658	218.665	233.36	464.857	532.914	0.0025974	0.0025974	0	0	0	S100A6	NM_014624.3	S100A6	1	Homo sapiens S100 calcium binding protein A6 (S100A6), mRNA.	PRA; CABP; 2A9; 5B10; CACY	Signaling molecule -> Growth factor;Select calcium binding protein -> Calmodulin related protein	Signal transduction;Cell cycle -> Cell cycle control;Cell proliferation and differentiation	2810315	RefSeq	ILMN_13161	NM_014624.3	NM_014624.3		52352807	NP_055439.1	2810315	S	527	GGAGTATGTCACCTTCCTGGGGGCCTTGGCTTTGATCTACAATGAAGCCC	-	153507182-153507231	1q21.3c	Projection at the leading edge of a crawling cell; the protrusions are supported by a microfilament meshwork [goid 1726] [pmid 10913138] [evidence IDA]; A membrane-bounded organelle of eukaryotic cells in which chromosomes are housed and replicated. In most cells, the nucleus contains all of the cell's chromosomes except the organellar chromosomes, and is the site of RNA synthesis and processing.…
ILMN_1713688	NM_018180.2	DHX32	55760	2.52735	10.2924	11.6492	0	0.0378396	9.64526	10.9829	0.0329277	0.0186442	9.62197	9.66854	10.9961	10.9697	770.478	822.153	1867.17	2007.89	0	0	0	0	0	DHX32	NM_018180.2	DHX32	10	Homo sapiens DEAH (Asp-Glu-Ala-His) box polypeptide 32 (DHX32), mRNA.	FLJ10694; DDX32; FLJ10889; DHLP1	Nucleic acid binding -> Helicase -> RNA helicase	Nucleoside, nucleotide and nucleic acid metabolism -> Pre-mRNA processing -> mRNA splicing	1980164	RefSeq	ILMN_2348	NM_018180.2	NM_018180.2		20336299	NP_060650.2	1980164	S	2732	CAAACACAAGGTGCAGCAGGGTCCCAAAGGTAGCTGGATGGCTGAACTGC	-	127540889-127540938	10q26.2a	A membrane-bounded organelle of eukaryotic cells in which chromosomes are housed and replicated. In most cells, the nucleus contains all of the cell's chromosomes except the organellar chromosomes, and is the site of RNA synthesis and processing. In some species, or in specialized cell types, RNA metabolism or DNA replication may be absent [goid 5634] [evidence IEA]; A semiautonomous, self replic…
ILMN_1713934	NM_004862.2	LITAF	9516	10.5436	9.86447	29.3373	0	0.134963	8.31059	11.7089	0.00624407	0.134819	8.30618	8.31501	11.6136	11.8042	307.804	316.093	2834.78	3540.59	0	0	0	0	0	LITAF	NM_004862.2	LITAF	16	Homo sapiens lipopolysaccharide-induced TNF factor (LITAF), mRNA.	MGC125274; MGC116701; CMT1C; MGC116700; SIMPLE; TP53I7; FLJ38636; PIG7; MGC125276; MGC116698; MGC125275	Transcription factor -> Other transcription factor	Nucleoside, nucleotide and nucleic acid metabolism -> mRNA transcription -> mRNA transcription regulation;Immunity and defense -> Macrophage-mediated immunity	3180672	RefSeq	ILMN_7898	NM_004862.2	NM_004862.2		65787264	NP_004853.2	3180672	S	1901	GCACATTTTGAGCATGTCTGGGTACCATGGTGCGGATGCTTGGGAACCAG	-	11549762-11549811	16p13.13b	The lipid bilayer surrounding the lysosome and separating its contents from the cell cytoplasm [goid 5765] [evidence IEA]; A compound membranous cytoplasmic organelle of eukaryotic cells, consisting of flattened, ribosome-free vesicles arranged in a more or less regular stack. The Golgi apparatus differs from the endoplasmic reticulum in often having slightly thicker membranes, appearing in secti…
ILMN_1714108	NM_033285.2	TP53INP1	94241	3.06481	9.57403	13.5332	0	0.114925	8.80016	10.416	0.11491	0.00190274	8.71891	8.88141	10.4146	10.4173	410.146	472.648	1273.24	1393.17	0	0	0	0	0	TP53INP1	NM_033285.2	TP53INP1	8	Homo sapiens tumor protein p53 inducible nuclear protein 1 (TP53INP1), mRNA.	TP53INP1A; Teap; p53DINP1; TP53DINP1; SIP; FLJ22139; DKFZp434M1317; TP53INP1B	Molecular function unclassified	Biological process unclassified	6660630	RefSeq	ILMN_16203	NM_033285.2	NM_033285.2		20127661	NP_150601.1	6660630	S	5025	AGTACCTGGGGAGGTTAGATGTGTGTTTCAGGCTTGGAGTGTATGAGTGG	-	96007891-96007940	8q22.1c	A membrane-bounded organelle of eukaryotic cells in which chromosomes are housed and replicated. In most cells, the nucleus contains all of the cell's chromosomes except the organellar chromosomes, and is the site of RNA synthesis and processing. In some species, or in specialized cell types, RNA metabolism or DNA replication may be absent [goid 5634] [evidence IEA]
ILMN_1714383	NM_001003396.1	TPD52L1	7164	2.78786	9.80497	12.4345	0	0.216755	9.09324	10.5724	0.205444	0.0691043	9.23851	8.94797	10.6213	10.5235	589.887	493.593	1464.15	1496.61	0	0	0	0	0	TPD52L1	NM_001003396.1	TPD52L1	6	Homo sapiens tumor protein D52-like 1 (TPD52L1), transcript variant 3, mRNA.	D53; MGC8556; hD53; TPD52L2	Molecular function unclassified	Biological process unclassified	2650553	RefSeq	ILMN_5543	NM_001003396.1	NM_001003396.1		51173745	NP_001003396.1	2650553	A	860	CCCGCTGGGAAAAACCCAGGCCTTGACATTGTTATTCAAATGGCCCCTCC	+	125574879-125574901:125582923-125582949	6q22.31e	All of the contents of a cell excluding the plasma membrane and nucleus, but including other subcellular structures [goid 5737] [pmid 12963375] [evidence IDA]; All of the contents of a cell excluding the plasma membrane and nucleus, but including other subcellular structures [goid 5737] [pmid 16112108] [evidence IDA]; Cytoplasm situated near, or occurring around, the nucleus [goid 48471] [pmid 12…
ILMN_1714445	NM_001024845.1	SLC6A9	6536	2.03205	9.76928	8.58768	0	0.0856009	9.27119	10.2941	0.0694428	0.050052	9.32029	9.22209	10.3295	10.2587	624.973	602.33	1201.93	1243.06	0	0	0	0	0	SLC6A9	NM_006934.2	SLC6A9	1	Homo sapiens solute carrier family 6 (neurotransmitter transporter, glycine), member 9 (SLC6A9), transcript variant 3, mRNA.	GLYT1; DKFZp547A1118	Transporter -> Amino acid transporter	Amino acid metabolism -> Amino acid transport;Transport -> Amino acid transport;Neuronal activities -> Synaptic transmission	3190608	RefSeq	ILMN_13195	NM_001024845.1	NM_001024845.1		67782316	NP_001020016.1	3190608	A	3074	GCAGTGACAGCCCCGGCCAAGCCACCTCTAATCCTCTGTAGCAATAACGG	-	44462237-44462286	1p34.1f	Penetrating at least one phospholipid bilayer of a plasma membrane. May also refer to the state of being buried in the bilayer with no exposure outside the bilayer [goid 5887] [evidence IEA]; Double layer of lipid molecules that encloses all cells, and, in eukaryotes, many organelles; may be a single or double lipid bilayer; also includes associated proteins [goid 16020] [evidence IEA]; That frac…
ILMN_1715748	NM_001458.3	FLNC	2318	2.94035	7.85402	12.2699	0	0.101707	7.11446	8.67045	0.0626334	0.0801334	7.07017	7.15875	8.61379	8.72711	134.68	141.732	377.43	435.814	0.190909	0.112987	0	0	2	FLNC	NM_001458.2	FLNC	7	Homo sapiens filamin C, gamma (actin binding protein 280) (FLNC), mRNA.	FLN2; ABPL; ABPA; FLJ10186; ABP-280; ABP280A	Cytoskeletal protein -> Actin family cytoskeletal protein -> Non-motor actin binding protein	Cell structure and motility -> Cell structure;Cell structure and motility -> Cell motility	580491	RefSeq	ILMN_167330	NM_001458.3	NM_001458.3		116805321	NP_001449.3	580491	S	9086	CAGCTGGGAGCTGCTTAGGTGGAAAACTCCAAATAAAGTGCGGCTGTCGC	+	128286512-128286561	7q32.1a	All of the contents of a cell excluding the plasma membrane and nucleus, but including other subcellular structures [goid 5737] [pmid 18029348] [evidence IDA]; All of the contents of a cell excluding the plasma membrane and nucleus, but including other subcellular structures [goid 5737] [evidence IEA]; Any of the various filamentous elements that form the internal framework of cells, and typicall…
ILMN_1715809	NM_024576.3	OGFRL1	79627	2.15538	7.84166	8.59929	0	0.28582	7.30723	8.41517	0.26132	0.11578	7.49201	7.12245	8.3333	8.49704	178.067	138.31	313.497	375.163	0.00519481	0.14026	0	0	1	OGFRL1	NM_024576.3	OGFRL1	6	Homo sapiens opioid growth factor receptor-like 1 (OGFRL1), mRNA.	dJ331H24.1; FLJ21079; MGC102783	Receptor -> Other receptor	Signal transduction -> Cell surface receptor mediated signal transduction;Neuronal activities -> Other neuronal activity;Oncogenesis	2680079	RefSeq	ILMN_162668	NM_024576.3	NM_024576.3		55770901	NP_078852.3	2680079	S	1038	AAAGGAGAAAGCTCCTGCGGTTCGCCCAGAAACACTACACGCCTTCAGAG	+	72011271-72011320	6q13b	Double layer of lipid molecules that encloses all cells, and, in eukaryotes, many organelles; may be a single or double lipid bilayer; also includes associated proteins [goid 16020] [evidence IEA]
ILMN_1716815	NM_001024912.1	CEACAM1	634	3.32949	12.0841	23.809	0	0.106649	11.2475	12.9828	0.0735495	0.0772305	11.2995	11.1955	12.9282	13.0374	2568.11	2450.51	6968.49	8308.93	0	0	0	0	0	CEACAM1	NM_001024912.1	CEACAM1	19	Homo sapiens carcinoembryonic antigen-related cell adhesion molecule 1 (biliary glycoprotein) (CEACAM1), transcript variant 2, mRNA.	BGP1; BGPI; BGP	Cell adhesion molecule -> CAM family adhesion molecule	Signal transduction -> Cell communication -> Cell adhesion-mediated signaling;Cell adhesion	5700753	RefSeq	ILMN_20142	NM_001024912.1	NM_001024912.1		68161540	NP_001020083.1	5700753	A	3297	GGTTTTCTAACCCTGACACGGACTGTGCATACTTTCCCTCATCCATGCTG	-	47703395-47703444	19q13.2c	Double layer of lipid molecules that encloses all cells, and, in eukaryotes, many organelles; may be a single or double lipid bilayer; also includes associated proteins [goid 16020] [evidence IEA]; The space external to the outermost structure of a cell. For cells without external protective or external encapsulating structures this refers to space outside of the plasma membrane. This term covers…
ILMN_1717934	NM_152280.2	SYT11	23208	2.27306	8.43024	9.54942	0	0.22811	7.85871	9.04334	0.0862667	0.211168	7.91971	7.79771	8.89402	9.19266	236.511	220.33	454.871	598.709	0.0012987	0.0025974	0	0	0	SYT11	NM_152280.2	SYT11	1	Homo sapiens synaptotagmin XI (SYT11), mRNA.	MGC17226; DKFZp781D015; KIAA0080; MGC10881; SYT12	Membrane traffic protein -> Membrane traffic regulatory protein	Intracellular protein traffic -> Exocytosis -> Regulated exocytosis;Neuronal activities -> Synaptic transmission -> Neurotransmitter release	5910500	RefSeq	ILMN_23967	NM_152280.2	NM_152280.2		31377588	NP_689493.2	5910500	S	4971	CCATGACAGTGACATTGCCCTCACCATGATCCCTCTCCAAAGTGGTTGTC	+	154121345-154121394	1q22c	Penetrating at least one phospholipid bilayer of a plasma membrane. May also refer to the state of being buried in the bilayer with no exposure outside the bilayer [goid 5887] [evidence IEA]; Secretory organelles, some 50 nm in diameter, of presynaptic nerve terminals; accumulate high concentrations of neurotransmitters and secrete these into the synaptic cleft by fusion with the 'active zone' of…
ILMN_1718982	NM_004183.2	BEST1	7439	4.59619	8.11863	17.9763	0	0.0890736	7.09262	9.29306	0.00172391	0.0890569	7.0914	7.09384	9.35603	9.23008	136.632	135.737	617.441	614.324	0.163636	0.176623	0	0	2	BEST1	NM_004183.1	BEST1	11	Homo sapiens bestrophin 1 (BEST1), mRNA.	BEST; VMD2; TU15B; ARB; BMD	Ion channel -> Anion channel	Transport -> Ion transport -> Anion transport	5420600	RefSeq	ILMN_19773	NM_004183.2	NM_004183.2		83745147	NP_004174.1	5420600	S	1850	AGCACATTCCTAACCTGCTTCCTAATGGGGATGCTTCGCCAGCCAGGTCC	+	61488158-61488170:61488171-61488207	11q12.3a	That fraction of cells, prepared by disruptive biochemical methods, that includes the plasma and other membranes [goid 5624] [pmid 10737974] [evidence TAS]; That part of the cytoplasm that does not contain membranous or particulate subcellular components [goid 5829] [pmid 17003041] [evidence TAS]; The membrane surrounding a cell that separates the cell from its external environment. It consists o…
ILMN_1719696	NM_002662.2	PLD1	5337	2.21938	9.44122	9.54667	0	0.0494663	8.88364	10.0338	0.0329823	0.0368658	8.86031	8.90696	10.0077	10.0599	451.103	480.505	961.532	1086.49	0	0	0	0	0	PLD1	NM_002662.2	PLD1	3	Homo sapiens phospholipase D1, phosphatidylcholine-specific (PLD1), mRNA.		Hydrolase -> Lipase -> Phospholipase	Lipid, fatty acid and steroid metabolism -> Phospholipid metabolism;Signal transduction	5050689	RefSeq	ILMN_20063	NM_002662.2	NM_002662.2		46276864	NP_002653.1	5050689	S	5375	GGGGCAGGGACTTCACTGTATTTTGTTCATAGTGTATCCCCAGAGCCTGG	-	172801393-172801442	3q26.31a	The lipid bilayer surrounding any of the compartments of the Golgi apparatus [goid 139] [evidence IEA]; All of the contents of a cell excluding the plasma membrane and nucleus, but including other subcellular structures [goid 5737] [evidence IEA]; A membrane-bounded organelle that carries materials newly ingested by endocytosis. It passes many of the materials to lysosomes for degradation [goid 5…
ILMN_1720282	NM_000903.2	NQO1	1728	3.45598	12.7741	26.5009	0	0.0964904	11.9109	13.7	0.0858801	0.0439887	11.8502	11.9716	13.6689	13.7311	3846.64	4295.01	12016.3	13472	0	0	0	0	0	NQO1	NM_000903.2	NQO1	16	Homo sapiens NAD(P)H dehydrogenase, quinone 1 (NQO1), transcript variant 1, mRNA.	NMOR1; NMORI; DHQU; DIA4; DTD; QR1	Molecular function unclassified	Biological process unclassified	5360347	RefSeq	ILMN_27575	NM_000903.2	NM_000903.2		70995356	NP_000894.1	5360347	A	2435	GGCACTGGTGGTTTTTGCTCTCGACAGTATCCACAATAGCTGACGGCTGG	-	69743410-69743459	16q22.1e	All of the contents of a cell excluding the plasma membrane and nucleus, but including other subcellular structures [goid 5737] [pmid 2843525] [evidence TAS]
ILMN_1720303	NM_014028.3	OSTM1	28962	2.72923	9.11987	12.0017	0	0.00886483	8.42434	9.87283	0.00190746	0.00865718	8.42569	8.42299	9.86671	9.87895	334.78	341.053	876.378	964	0	0	0	0	0	OSTM1	NM_014028.3	OSTM1	6	Homo sapiens osteopetrosis associated transmembrane protein 1 (OSTM1), mRNA.	GL; HSPC019; GIPN	Molecular function unclassified	Biological process unclassified	4060575	RefSeq	ILMN_21496	NM_014028.3	NM_014028.3		56699489	NP_054747.2	4060575	S	4013	CCTTAGAGGCCATCTGATGATAGATTCCCAGAGCTGGATGGATCCCTAGG	-	108469710-108469759	6q21e	That part of the cytoplasm that does not contain membranous or particulate subcellular components [goid 5829] [evidence IEA]; Double layer of lipid molecules that encloses all cells, and, in eukaryotes, many organelles; may be a single or double lipid bilayer; also includes associated proteins [goid 16020] [evidence IEA]; Penetrating at least one phospholipid bilayer of a membrane. May also refer…
ILMN_1720771	NM_003764.2	STX11	8676	4.64996	8.13354	18.1317	0	0.129185	7.10014	9.31735	0.0466782	0.120457	7.06713	7.13314	9.23218	9.40253	134.431	139.284	567.793	692.764	0.196104	0.127273	0	0	2	STX11	NM_003764.2	STX11	6	Homo sapiens syntaxin 11 (STX11), mRNA.	FHL4; HLH4; HPLH4	Membrane traffic protein -> SNARE protein	Intracellular protein traffic -> General vesicle transport;Protein targeting and localization	60470	RefSeq	ILMN_169605	NM_003764.2	NM_003764.2		33667037	NP_003755.2	60470	S	1469	TCCCTGGTTCTGTTCCATTTTGAGCGAAATTGGCCTTGGGAAAAACCACG	+	144550749-144550798	6q24.2b	A compound membranous cytoplasmic organelle of eukaryotic cells, consisting of flattened, ribosome-free vesicles arranged in a more or less regular stack. The Golgi apparatus differs from the endoplasmic reticulum in often having slightly thicker membranes, appearing in sections as a characteristic shallow semicircle so that the convex side (cis or entry face) abuts the endoplasmic reticulum, sec…
ILMN_1725090	NM_138455.2	CTHRC1	115908	3.36691	9.72016	14.7219	0	0.1446	8.88381	10.6352	0.113743	0.0892835	8.80338	8.96424	10.5721	10.6984	434.247	499.363	1414.38	1684.84	0	0	0	0	0	CTHRC1	NM_138455.2	CTHRC1	8	Homo sapiens collagen triple helix repeat containing 1 (CTHRC1), mRNA.		Defense/immunity protein -> Complement component	Immunity and defense -> Complement-mediated immunity	4860546	RefSeq	ILMN_7282	NM_138455.2	NM_138455.2		34147546	NP_612464.1	4860546	S	693	AGGACTTTGTGAAGGAATTGGTGCTGGATTAGTGGATGTTGCTATCTGGG	+	104394690-104394739	8q22.3c	The space external to the outermost structure of a cell. For cells without external protective or external encapsulating structures this refers to space outside of the plasma membrane. This term covers the host cell environment outside an intracellular parasite [goid 5576] [evidence IEA]; A layer consisting mainly of proteins (especially collagen) and glycosaminoglycans (mostly as proteoglycans) …
ILMN_1728298	NM_001024401.2	SBK1	388228	2.14313	8.87794	8.99448	0	0.125972	8.34509	9.44481	0.0351065	0.120981	8.36991	8.32026	9.35926	9.53035	321.899	317.627	618.176	759.278	0	0	0	0	0	SBK1	NM_001024401.2	SBK1	16	Homo sapiens SH3-binding domain kinase 1 (SBK1), mRNA.	Sbk	Kinase -> Protein kinase;Transferase	Protein metabolism and modification -> Protein modification -> Protein phosphorylation;Phosphate metabolism;Other metabolism	3850767	RefSeq	ILMN_25826	NM_001024401.2	NM_001024401.2		67906173	NP_001019572.1	3850767	I	4841	CAGAGCCCCAGCCCCTCATGTCTTGCCGCCCTTCCTCCATGTGTTTGTAA	+	28242520-28242569	16p11.2e	All of the contents of a cell excluding the plasma membrane and nucleus, but including other subcellular structures [goid 5737] [evidence IEA]
ILMN_1728742	NM_032385.3	C5orf4	10826	2.59621	9.35881	11.4454	0	0.109846	8.69588	10.0723	0.0891841	0.0641275	8.63282	8.75894	10.0269	10.1176	384.817	432.45	974.743	1129.97	0	0	0	0	0	C5orf4	NM_016348.1	C5ORF4	5	Homo sapiens chromosome 5 open reading frame 4 (C5orf4), mRNA.	FLJ13758	Oxidoreductase -> Oxidase	Lipid, fatty acid and steroid metabolism -> Steroid metabolism -> Other steroid metabolism	1690240	RefSeq	ILMN_16262	NM_032385.3	NM_032385.3		146198574	NP_115761.2	1690240	A	2575	CTCCCTAGGAGGCTTTTGCCCTCAGCTTGAATACAGTTCCTGGTGCATCA	-	154198595-154198644	5q33.2b	Double layer of lipid molecules that encloses all cells, and, in eukaryotes, many organelles; may be a single or double lipid bilayer; also includes associated proteins [goid 16020] [evidence IEA]; Penetrating at least one phospholipid bilayer of a membrane. May also refer to the state of being buried in the bilayer with no exposure outside the bilayer. When used to describe a protein, indicates …
ILMN_1729188	NM_021175.2	HAMP	57817	2.86127	10.6525	13.8785	0	0.0899281	9.92117	11.4378	0.0693118	0.0572971	9.97019	9.87216	11.3973	11.4783	987.293	951.478	2469.26	2849.5	0	0	0	0	0	HAMP	NM_021175.2	HAMP	19	Homo sapiens hepcidin antimicrobial peptide (HAMP), mRNA.	HFE2B; LEAP1; LEAP-1; HEPC	Molecular function unclassified	Biological process unclassified	1050414	RefSeq	ILMN_25191	NM_021175.2	NM_021175.2		50541944	NP_066998.1	1050414	S	239	AAGGAGGCGAGACACCCACTTCCCCATCTGCATTTTCTGCTGCGGCTGCT	+	35775858-35775907	19q13.12a	The space external to the outermost structure of a cell. For cells without external protective or external encapsulating structures this refers to space outside of the plasma membrane. This term covers the host cell environment outside an intracellular parasite [goid 5576] [pmid 11034317] [evidence NAS]
ILMN_1729234	NM_000391.3	TPP1	1200	2.17319	10.9213	11.5544	0	0.119428	10.3757	11.4955	0.103449	0.0596776	10.3026	10.4489	11.4533	11.5377	1259.28	1448.07	2546.89	2971.18	0	0	0	0	0	TPP1	NM_000391.2	TPP1	11	Homo sapiens tripeptidyl peptidase I (TPP1), mRNA.	MGC21297; LPIC; TPP I; GIG1; CLN2	Protease -> Serine protease	Protein metabolism and modification -> Proteolysis	670113	RefSeq	ILMN_19883	NM_000391.3	NM_000391.3		118582287	NP_000382.3	670113	S	3286	CAGTGCTTGGCACCTGGAAGTAGGTGGCAGATGTTAACGCCCTTCCTCCC	-	6634194-6634243	11p15.4c	That fraction of cells, prepared by disruptive biochemical methods, that is soluble in water [goid 5625] [pmid 12134079] [evidence IDA]; A semiautonomous, self replicating organelle that occurs in varying numbers, shapes, and sizes in the cytoplasm of virtually all eukaryotic cells. It is notably the site of tissue respiration [goid 5739] [evidence IEA]; A cytoplasmic, membrane-bounded organelle …
ILMN_1730084	NM_007310.1	COMT	1312	2.27476	12.2067	16.5478	0	0.126136	11.6282	12.8139	0.123877	0.0237677	11.7158	11.5406	12.8307	12.7971	3486.78	3173.01	6507.55	6978.13	0	0	0	0	0	COMT	NM_000754.2	COMT	22	Homo sapiens catechol-O-methyltransferase (COMT), transcript variant S-COMT, mRNA.		Transferase -> Methyltransferase	Neuronal activities;Other metabolism	6940243	RefSeq	ILMN_26337	NM_007310.1	NM_007310.1		6466449	NP_009294.1	6940243	A	855	ACGTGCTCCTGCTGACCTTCTGCGGCTCCGGGCTGTGTCCTAAATGCAAA	+	18336318-18336367	22q11.21c	That fraction of cells, prepared by disruptive biochemical methods, that is soluble in water [goid 5625] [pmid 1707278] [evidence TAS]; All of the contents of a cell excluding the plasma membrane and nucleus, but including other subcellular structures [goid 5737] [evidence IEA]; Any of the small, heterogeneous, artifactual, vesicular particles, 50-150 nm in diameter, that are formed when some euk…
ILMN_1730612	NM_001048223.1	DBNDD2	55861	3.25128	12.0496	23.2466	0	0.0623423	11.2291	12.9301	0.0609238	0.0132231	11.186	11.2722	12.9207	12.9395	2356.24	2575.44	6929.63	7710.23	0	0	0	0	0	DBNDD2	NM_018478.2	DBNDD2	20	Homo sapiens dysbindin (dystrobrevin binding protein 1) domain containing 2 (DBNDD2), transcript variant 3, mRNA.	HSMNP1; CK1BP; C20orf35	Molecular function unclassified	Sensory perception -> Vision;Developmental processes -> Mesoderm development -> Muscle development	6420168	RefSeq	ILMN_166996	NM_001048223.1	NM_001048223.1		115299749	NP_001041688.1	6420168	I	1013	AGGTGGTACTCAAGCCATGCTGCCTCCTTACATCCTTTTTGGAACAGAGC	+	43472577-43472626	20q13.12b	All of the contents of a cell excluding the plasma membrane and nucleus, but including other subcellular structures [goid 5737] [evidence IEA]; All of the contents of a cell excluding the plasma membrane and nucleus, but including other subcellular structures [goid 5737] [evidence IEA]; All of the contents of a cell excluding the plasma membrane and nucleus, but including other subcellular struct…
ILMN_1730625	NM_001622.1	AHSG	197	2.3316	13.4465	19.0786	0	0.171588	12.8497	14.071	0.161361	0.0583521	12.7356	12.9638	14.0298	14.1123	7239.64	8622.61	15803.1	17801.2	0	0	0	0	0	AHSG	NM_001622.1	AHSG	3	Homo sapiens alpha-2-HS-glycoprotein (AHSG), mRNA.	HSGA; A2HS; AHS; FETUA	Select regulatory molecule -> Protease inhibitor -> Cysteine protease inhibitor;Extracellular matrix -> Extracellular matrix glycoprotein	Protein metabolism and modification -> Proteolysis;Immunity and defense -> Other immune and defense;Developmental processes -> Mesoderm development -> Skeletal development	2320377	RefSeq	ILMN_20116	NM_001622.1	NM_001622.1		4502004	NP_001613.1	2320377	S	1308	TCCTCACAGGACAGAAGCAGAGTGGGTGGTGGTTATGTTTGACAGAAGGC	+	187821573-187821622	3q27.3a	The space external to the outermost structure of a cell. For cells without external protective or external encapsulating structures this refers to space outside of the plasma membrane. This term covers the host cell environment outside an intracellular parasite [goid 5576] [pmid 14718574] [evidence NAS]; That part of a multicellular organism outside the cells proper, usually taken to be outside t…
ILMN_1731206	NM_033120.2	NKD2	85409	2.1214	7.91474	8.45013	0	0.0305957	7.39081	8.47582	0.0119183	0.0281789	7.39924	7.38238	8.49575	8.4559	167.752	165.818	347.943	364.438	0.00649351	0.00779221	0	0	0	NKD2	NM_033120.2	NKD2	5	Homo sapiens naked cuticle homolog 2 (Drosophila) (NKD2), mRNA.	Naked2	Molecular function unclassified	Biological process unclassified	7210647	RefSeq	ILMN_23021	NM_033120.2	NM_033120.2		31543291	NP_149111.1	7210647	S	1587	GGCGGTGAACACATCTGAAGCCACTATGTTTCCTGGCTCTAAGGCTCGTC	+	1038714-1038763	5p15.33d	All of the contents of a cell excluding the plasma membrane and nucleus, but including other subcellular structures [goid 5737] [evidence IEA]; The membrane surrounding a cell that separates the cell from its external environment. It consists of a phospholipid bilayer and associated proteins [goid 5886] [evidence IEA]; A vesicle formed of membrane or protein, found in the cytoplasm of a cell [goi…
ILMN_1733288	NM_016546.1	C1RL	51279	2.25448	9.10082	9.65725	0	0.0520758	8.53329	9.70609	0.00205464	0.0520353	8.53474	8.53184	9.74288	9.6693	359.561	368.202	802.67	836.178	0	0	0	0	0	C1RL	NM_016546.1	C1RL	12	Homo sapiens complement component 1, r subcomponent-like (C1RL), mRNA.	CLSPa; C1RL1; C1r-LP; C1RLP	Protease -> Serine protease	Protein metabolism and modification -> Proteolysis;Immunity and defense -> Complement-mediated immunity	5810424	RefSeq	ILMN_13968	NM_016546.1	NM_016546.1		7706082	NP_057630.1	5810424	S	2987	TCCCAAAAGGCAGGTGCAATGATGCACACTTATACCCCCAGCCACTCAGG	-	7247431-7247480	12p13.31d	The space external to the outermost structure of a cell. For cells without external protective or external encapsulating structures this refers to space outside of the plasma membrane. This term covers the host cell environment outside an intracellular parasite [goid 5576] [evidence IEA]
ILMN_1734190	NM_001006933.1	TCEAL3	85012	3.21657	9.53491	14.1219	0	0.0983672	8.72932	10.4148	0.0244211	0.0952876	8.71205	8.74659	10.3475	10.4822	408.356	429.475	1216.04	1457.01	0	0	0	0	0	TCEAL3	NM_001006933.1	TCEAL3	X	Homo sapiens transcription elongation factor A (SII)-like 3 (TCEAL3), transcript variant 1, mRNA.	MGC15737	Transcription factor	Nucleoside, nucleotide and nucleic acid metabolism -> mRNA transcription -> mRNA transcription elongation	4780072	RefSeq	ILMN_20249	NM_001006933.1	NM_001006933.1		55749430	NP_001006934.1	4780072	A	972	GCTTTAGATGTCAGTCTCGTTACCAGCAGCCTTTTGACCCAACTACGGCG	+	102751358-102751407	Xq22.2a	A membrane-bounded organelle of eukaryotic cells in which chromosomes are housed and replicated. In most cells, the nucleus contains all of the cell's chromosomes except the organellar chromosomes, and is the site of RNA synthesis and processing. In some species, or in specialized cell types, RNA metabolism or DNA replication may be absent [goid 5634] [evidence IEA]
ILMN_1734542	NM_002557.3	OVGP1	5016	3.12064	9.83457	13.8226	0	0.0469624	9.04785	10.6897	0.0424701	0.0200441	9.01782	9.07789	10.6755	10.7039	508.433	543.362	1520.2	1691.65	0	0	0	0	0	OVGP1	NM_002557.3	OVGP1	1	Homo sapiens oviductal glycoprotein 1, 120kDa (OVGP1), mRNA.	CHIT5; EGP; OGP; MUC9	Hydrolase -> Glycosidase	Carbohydrate metabolism -> Other polysaccharide metabolism	1820196	RefSeq	ILMN_7829	NM_002557.3	NM_002557.3		58386719	NP_002548.3	1820196	S	2158	CTTCTCATCCCGGGGCAAAGCAGGCATCAAAACCAGAATAGGCCAATCTC	-	111956971-111957020	1p13.2d
ILMN_1735156	NM_032034.2	SLC4A11	83959	2.16044	9.48211	9.23002	0	0.0956923	8.94271	10.054	0.0229034	0.092911	8.92652	8.95891	10.1197	9.98834	474.739	497.509	1037.67	1034.98	0	0	0	0	0	SLC4A11	NM_032034.1	SLC4A11	20	Homo sapiens solute carrier family 4, sodium borate transporter, member 11 (SLC4A11), mRNA.	CHED2; MGC126419; BTR1; NABC1; CDPD; dJ794I6.2; MGC126418	Transporter -> Other transporter	Transport -> Ion transport;Homeostasis -> Other homeostasis activities;Cell structure and motility -> Cell structure	7150209	RefSeq	ILMN_14571	NM_032034.2	NM_032034.2		116256456	NP_114423.1	7150209	S	2798	AGGTGTAGGTGTGTGGGTGACTGCTCTGTGCTGCGCCTTCTCATGGCTGA	-	3208309-3208358	20p13c	Double layer of lipid molecules that encloses all cells, and, in eukaryotes, many organelles; may be a single or double lipid bilayer; also includes associated proteins [goid 16020] [evidence IEA]; Penetrating at least one phospholipid bilayer of a membrane. May also refer to the state of being buried in the bilayer with no exposure outside the bilayer. When used to describe a protein, indicates …
ILMN_1735275	NM_152528.1	WDSUB1	151525	2.52506	9.89209	11.2706	0	0.0874311	9.24648	10.5828	0.0231821	0.0843018	9.26287	9.23008	10.5232	10.6424	600.682	605.064	1366.26	1623.8	0	0	0	0	0	WDSUB1	NM_152528.1	WDSUB1	2	Homo sapiens WD repeat, sterile alpha motif and U-box domain containing 1 (WDSUB1), mRNA.	FLJ36175; WDSAM1; UBOX6	Molecular function unclassified	Biological process unclassified	2650538	RefSeq	ILMN_9810	NM_152528.1	NM_152528.1		22749102	NP_689741.1	2650538	S	1476	CGTACAAGTCCCATGACAAATCTTGTTCTTCCTTCAGCGGTACTTACACC	-	159800844-159800893	2q24.2a	A protein complex that includes a ubiquitin-protein ligase (E3) and other proteins that may confer substrate specificity on the complex [goid 151] [evidence IEA]
ILMN_1735877	NM_004105.3	EFEMP1	2202	2.34992	9.37906	10.2285	0	0.0734588	8.78298	10.0156	0.0607359	0.0413201	8.74004	8.82593	9.98638	10.0448	415.557	455.175	949.822	1071.92	0	0	0	0	0	EFEMP1	NM_004105.2	EFEMP1	2	Homo sapiens EGF-containing fibulin-like extracellular matrix protein 1 (EFEMP1), transcript variant 1, mRNA.	FBNL; MLVT; FLJ35535; FBLN3; DRAD; S1-5; MGC111353; DHRD; MTLV	Cell adhesion molecule;Extracellular matrix -> Extracellular matrix glycoprotein;Select calcium binding protein -> Annexin	Signal transduction -> Cell communication;Sensory perception -> Vision;Developmental processes -> Mesoderm development -> Skeletal development	1260040	RefSeq	ILMN_41541	NM_004105.3	NM_004105.3		86787911	NP_004096.2	1260040	A	2768	TCCTGGCATCCAGAGTGACAGTGAACTTAAGCAAATTACCCTCCTACCCA	-	56093202-56093251	2p16.1d	The space external to the outermost structure of a cell. For cells without external protective or external encapsulating structures this refers to space outside of the plasma membrane. This term covers the host cell environment outside an intracellular parasite [goid 5576] [evidence IEA]; A layer consisting mainly of proteins (especially collagen) and glycosaminoglycans (mostly as proteoglycans) …
ILMN_1736533	NM_005440.3	RND2	8153	2.00819	9.96988	8.559	0	0.201155	9.47961	10.4855	0.128711	0.154586	9.3886	9.57062	10.3762	10.5948	654.583	761.159	1239.81	1574.05	0	0	0	0	0	RND2	NM_005440.3	RND2	17	Homo sapiens Rho family GTPase 2 (RND2), mRNA.	ARHN; RHO7; RhoN	Select regulatory molecule -> G-protein -> Small GTPase	Signal transduction -> Cell surface receptor mediated signal transduction -> G-protein mediated signaling;Cell structure and motility	7040446	RefSeq	ILMN_21614	NM_005440.3	NM_005440.3		66472870	NP_005431.1	7040446	S	1260	CCCCATCAGTCCACCAGCCCTAGAACCTCCCTTGCCTCAACAGTCACCTA	+	38434699-38434748	17q21.31a	The living contents of a cell; the matter contained within (but not including) the plasma membrane, usually taken to exclude large vacuoles and masses of secretory or ingested material. In eukaryotes it includes the nucleus and cytoplasm [goid 5622] [evidence IEA]; The membrane surrounding a cell that separates the cell from its external environment. It consists of a phospholipid bilayer and asso…
ILMN_1736863	NM_018295.2	TMEM140	55281	2.93523	8.90438	12.8369	0	0.0873336	8.16146	9.71493	0.0312514	0.0815507	8.13936	8.18356	9.65727	9.7726	273.947	287.935	755.659	896.33	0.0012987	0	0	0	0	TMEM140	NM_018295.1	TMEM140	7	Homo sapiens transmembrane protein 140 (TMEM140), mRNA.	FLJ11000	Molecular function unclassified	Biological process unclassified	4670414	RefSeq	ILMN_18348	NM_018295.2	NM_018295.2		111607481	NP_060765.2	4670414	S	1397	ACCTGAAGCCAGACAGGGCAGAGGCGTCCGCTGACAAATCACTCCCATGA	+	134500907-134500956	7q33b	Double layer of lipid molecules that encloses all cells, and, in eukaryotes, many organelles; may be a single or double lipid bilayer; also includes associated proteins [goid 16020] [evidence IEA]; Penetrating at least one phospholipid bilayer of a membrane. May also refer to the state of being buried in the bilayer with no exposure outside the bilayer. When used to describe a protein, indicates …
ILMN_1737089	NM_004055.4	CAPN5	726	2.08807	8.43584	8.53116	0	0.0680938	7.92146	8.98363	0.0366944	0.0573611	7.94741	7.89551	8.94307	9.02419	240.879	236.058	469.41	536.123	0.0012987	0.0025974	0	0	0	CAPN5	NM_004055.3	CAPN5	11	Homo sapiens calpain 5 (CAPN5), mRNA.	HTRA3; FLJ46245; nCL-3	Protease -> Cysteine protease;Select calcium binding protein -> Calmodulin related protein	Protein metabolism and modification -> Proteolysis;Signal transduction	6760661	RefSeq	ILMN_30845	NM_004055.4	NM_004055.4		87044927	NP_004046.2	6760661	S	4292	CACACCACCCAGACCTAGGCTTCCCTCTTCTCAGGATCCACCACAGGGTT	+	76514748-76514797	11q13.5c	The living contents of a cell; the matter contained within (but not including) the plasma membrane, usually taken to exclude large vacuoles and masses of secretory or ingested material. In eukaryotes it includes the nucleus and cytoplasm [goid 5622] [evidence IEA]
ILMN_1737988	NM_001080121.1	PRNP	5621	2.91474	8.3278	12.512	0	0.0616928	7.59179	9.13516	0.060637	0.0113646	7.54892	7.63467	9.1432	9.12712	184.697	197.272	535.281	575.146	0.00519481	0.0025974	0	0	0	PRNP	NM_183079.1	PRNP	20	Homo sapiens prion protein (PRNP), transcript variant 3, mRNA.	CD230; PrP33-35C; ASCR; PrP27-30; GSS; CJD; PRIP; PrPc; PrP; MGC26679			3170162	RefSeq	ILMN_181615	NM_001080121.1	NM_001080121.1		122056622	NP_001073590.1	3170162	A	2523	GTGGGAAACCCTTTTGCGTGGTCCTTAGGCTTACAATGTGCACTGAATCG	+	4630022-4630071	20p13a	The irregular network of unit membranes, visible only by electron microscopy, that occurs in the cytoplasm of many eukaryotic cells. The membranes form a complex meshwork of tubular channels, which are often expanded into slitlike cavities called cisternae. The ER takes two forms, rough (or granular), with ribosomes adhering to the outer surface, and smooth (with no ribosomes attached) [goid 5783…
ILMN_1738237	NM_022460.3	HS1BP3	64342	2.49922	9.19722	10.939	0	0.121275	8.56018	9.88166	0.0548859	0.108144	8.52137	8.59899	9.80519	9.95813	356.233	385.699	841.837	1014.42	0	0	0	0	0	HS1BP3	NM_022460.3	HS1BP3	2	Homo sapiens HCLS1 binding protein 3 (HS1BP3), mRNA.	ETM2; FLJ14249; HS1-BP3	Membrane traffic protein -> Membrane traffic regulatory protein	Intracellular protein traffic -> Endocytosis;Protein targeting and localization -> Protein targeting	870653	RefSeq	ILMN_1874	NM_022460.3	NM_022460.3		68800429	NP_071905.3	870653	S	2030	CTGGGCACAGAGCCAATGTTCGTCATTGCAGCTCTCAGCAAACTGGGTCA	-	20817887-20817936	2p24.1c
ILMN_1738407	NM_025218.2	ULBP1	80329	11.3146	8.86196	29.7623	0	0.0466506	7.28305	10.7832	0.0303528	0.0354258	7.26158	7.30451	10.8082	10.7581	153.527	157.119	1653.25	1757.44	0.0350649	0.0272727	0	0	0	ULBP1	NM_025218.2	ULBP1	6	Homo sapiens UL16 binding protein 1 (ULBP1), mRNA.	RAET1I	Receptor -> Other receptor;Defense/immunity protein -> Other defense and immunity protein	Immunity and defense -> Natural killer cell mediated immunity;Immunity and defense -> Cytokine/chemokine mediated immunity;Oncogenesis -> Other oncogenesis	2970128	RefSeq	ILMN_164888	NM_025218.2	NM_025218.2		56181385	NP_079494.1	2970128	S	2811	GGGCGATGGGATCATTGGGACACCAAGCCTCAGCTTCTCAAATTCTACCC	+	150294515-150294564	6q25.1b	The irregular network of unit membranes, visible only by electron microscopy, that occurs in the cytoplasm of many eukaryotic cells. The membranes form a complex meshwork of tubular channels, which are often expanded into slitlike cavities called cisternae. The ER takes two forms, rough (or granular), with ribosomes adhering to the outer surface, and smooth (with no ribosomes attached) [goid 5783…
ILMN_1739241	NM_024111.2	CHAC1	79094	3.68268	8.21591	15.3074	0	0.358461	7.32918	9.20993	0.0819596	0.348965	7.27122	7.38713	9.45669	8.96318	154.499	166.317	660.313	513.165	0.0285714	0.00779221	0	0	0	CHAC1	NM_024111.2	CHAC1	15	Homo sapiens ChaC, cation transport regulator homolog 1 (E. coli) (CHAC1), mRNA.	MGC4504	Transporter -> Cation transporter	Transport -> Ion transport -> Cation transport	1500082	RefSeq	ILMN_2489	NM_024111.2	NM_024111.2		34147362	NP_077016.1	1500082	S	1188	GCAGGCTGGATGAGGGATAGTAGGGCATGAGGAGAAGGAGCCCTGTAAGG	+	39035692-39035741	15q15.1b	The part of a cell or its extracellular environment in which a gene product is located. A gene product may be located in one or more parts of a cell and its location may be as specific as a particular macromolecular complex, that is, a stable, persistent association of macromolecules that function together [goid 5575] [evidence ND ]
ILMN_1740426	NM_016084.3	RASD1	51655	2.10813	8.87842	8.79551	0	0.0452255	8.35673	9.43269	0.0402883	0.0205473	8.38522	8.32824	9.44722	9.41816	325.523	319.388	657.408	700.118	0	0	0	0	0	RASD1	NM_016084.3	RASD1	17	Homo sapiens RAS, dexamethasone-induced 1 (RASD1), mRNA.	MGC:26290; DEXRAS1; AGS1	Select regulatory molecule -> G-protein -> Small GTPase	Signal transduction -> Intracellular signaling cascade -> NO mediated signal transduction;Cell proliferation and differentiation	2710735	RefSeq	ILMN_13561	NM_016084.3	NM_016084.3		22027484	NP_057168.1	2710735	S	1441	GTCAGGACCCACGGGGCATTATCTTGTCTGTGATTCCGGGTTGCTGTGAC	-	17398006-17398055	17p11.2g	The living contents of a cell; the matter contained within (but not including) the plasma membrane, usually taken to exclude large vacuoles and masses of secretory or ingested material. In eukaryotes it includes the nucleus and cytoplasm [goid 5622] [evidence IEA]; The membrane surrounding a cell that separates the cell from its external environment. It consists of a phospholipid bilayer and asso…
ILMN_1740443	XR_015382.1	LOC728811	728811	2.91473	8.7593	12.706	0	0.0764129	8.02155	9.56491	0.0748459	0.0153953	7.96863	8.07448	9.55403	9.5758	244.435	267.436	707.875	784.388	0.0012987	0	0	0	0	LOC728811	XM_496697.2	LOC728811	4	PREDICTED: Homo sapiens similar to UDP glycosyltransferase 2 family, polypeptide B17 (LOC728811), mRNA.				5080138	RefSeq	ILMN_166821	XR_015382.1	XR_015382.1		113415620		5080138	S	766	GCAGCCCACGACCTCACCTGGTTCCAATACCACAACTTGCATGTGATTAG	-	69253013-69253062	4q13.2c
ILMN_1741632	NM_013401.2	RAB3IL1	5866	3.66913	11.4203	21.0692	0	0.0707775	10.521	12.3965	0.0706707	0.00388723	10.4711	10.571	12.3992	12.3937	1417.74	1572.3	4910.84	5384.47	0	0	0	0	0	RAB3IL1	NM_013401.2	RAB3IL1	11	Homo sapiens RAB3A interacting protein (rabin3)-like 1 (RAB3IL1), mRNA.	GRAB	Select regulatory molecule -> G-protein modulator -> Guanyl-nucleotide exchange factor	Signal transduction;Neuronal activities -> Synaptic transmission	3460161	RefSeq	ILMN_25234	NM_013401.2	NM_013401.2		21361439	NP_037533.2	3460161	S	2188	AGCTCCCACCTGGACGCATCCCTCACCACGTCCGGATTTCCTTCTTTGGA	-	61664819-61664868	11q12.3a
ILMN_1741727	NM_012413.3	QPCT	25797	2.71813	8.50961	11.7561	0	0.0307248	7.81882	9.26144	0.0301695	0.00581499	7.84016	7.79749	9.26555	9.25732	223.338	220.299	580.422	625.239	0.0025974	0.0025974	0	0	0	QPCT	NM_012413.3	QPCT	2	Homo sapiens glutaminyl-peptide cyclotransferase (QPCT), mRNA.	QC; GCT	Transferase -> Other transferase	Amino acid metabolism -> Amino acid biosynthesis;Protein metabolism and modification -> Protein modification	5570139	RefSeq	ILMN_6510	NM_012413.3	NM_012413.3		68216098	NP_036545.1	5570139	S	1069	CAGTTCTGCATCTGATACCGTCTCCTTTCCCTGAAGTCTGGCACACCATG	+	37453335-37453384	2p22.2a
ILMN_1742534	NM_000495.3	COL4A5	1287	2.00498	10.2283	8.78727	0	0.0944532	9.73886	10.7424	0.0233663	0.0915173	9.72233	9.75538	10.6777	10.8072	827.184	876.915	1523.8	1814.42	0	0	0	0	0	COL4A5	NM_033381.1	COL4A5	X	Homo sapiens collagen, type IV, alpha 5 (COL4A5), transcript variant 1, mRNA.	MGC42377; ATS; MGC167109; CA54; ASLN	Molecular function unclassified	Biological process unclassified	270706	RefSeq	ILMN_27815	NM_000495.3	NM_000495.3		15890084	NP_000486.1	270706	A	6205	AGAATCCTCCTGTGGCCTCTGCTTGTACAGAACTGGGAAACAACACTTGG	+	107825214-107825263	Xq22.3c	The space external to the outermost structure of a cell. For cells without external protective or external encapsulating structures this refers to space outside of the plasma membrane. This term covers the host cell environment outside an intracellular parasite [goid 5576] [evidence IEA]; Any of the various assemblies in which collagen chains form a left-handed triple helix; may assemble into hig…
ILMN_1745134	NM_178826.2	TMEM16D	121601	2.2662	9.14809	9.73074	0	0.109103	8.57697	9.75724	0.0845111	0.0690028	8.63673	8.51721	9.70845	9.80604	386.164	364.201	783.839	916.23	0	0	0	0	0	TMEM16D	NM_178826.2	TMEM16D	12	Homo sapiens transmembrane protein 16D (TMEM16D), mRNA.	MGC130026; FLJ35277; FLJ34272; FLJ34221	Molecular function unclassified	Biological process unclassified	1240609	RefSeq	ILMN_14107	NM_178826.2	NM_178826.2		31341259	NP_849148.1	1240609	S	3272	GAGGACTGGCGTTGGAGTCACACTGCTGTGAAATCACGTTGCAGTCCAGC	+	100045913-100045962	12q23.1d-q23.2a	Double layer of lipid molecules that encloses all cells, and, in eukaryotes, many organelles; may be a single or double lipid bilayer; also includes associated proteins [goid 16020] [evidence IEA]; Penetrating at least one phospholipid bilayer of a membrane. May also refer to the state of being buried in the bilayer with no exposure outside the bilayer. When used to describe a protein, indicates …
ILMN_1745471	NM_006084.4	IRF9	10379	2.38538	9.34853	10.4042	0	0.146153	8.74243	9.99664	0.111616	0.0943534	8.6635	8.82135	10.0634	9.92993	394.617	453.127	998.723	999.015	0	0	0	0	0	IRF9	NM_006084.3	IRF9	14	Homo sapiens interferon regulatory factor 9 (IRF9), mRNA.	IRF9; p48; ISGF3; IRF-9	Transcription factor -> Other transcription factor;Nucleic acid binding	Nucleoside, nucleotide and nucleic acid metabolism -> mRNA transcription -> mRNA transcription regulation;Immunity and defense -> Interferon-mediated immunity;Oncogenesis	2000022	RefSeq	ILMN_163101	NM_006084.4	NM_006084.4		82734235	NP_006075.3	2000022	S	1421	GTCCGTGATAATCGTGTCCTGAAAATCCTCGCACACACTGGCTGGTGGAG	+	23705357-23705406	14q12a	A membrane-bounded organelle of eukaryotic cells in which chromosomes are housed and replicated. In most cells, the nucleus contains all of the cell's chromosomes except the organellar chromosomes, and is the site of RNA synthesis and processing. In some species, or in specialized cell types, RNA metabolism or DNA replication may be absent [goid 5634] [pmid 1630447] [evidence TAS]; All of the con…
ILMN_1745607	NM_000014.4	A2M	2	2.8429	10.7662	14.1724	0	0.358685	10.0389	11.5463	0.185789	0.306818	9.90751	10.1703	11.3293	11.7632	946.982	1186.15	2373.95	3443.32	0	0	0	0	0	A2M	NM_000014.4	A2M	12	Homo sapiens alpha-2-macroglobulin (A2M), mRNA.	alpha 2M; CPAMD5; S863-7; FWP007; DKFZp779B086	Signaling molecule -> Cytokine -> Other cytokine;Select regulatory molecule -> Protease inhibitor -> Serine protease inhibitor	Protein metabolism and modification -> Proteolysis;Signal transduction -> Cell communication -> Ligand-mediated signaling;Immunity and defense	2370438	RefSeq	ILMN_8023	NM_000014.4	NM_000014.4		66932946	NP_000005.2	2370438	S	4524	CTTGGAAATGCTTGAAGACCACAAGGCTGAAAAGTGCTTTGCTGGAGTCC	-	9220383-9220418:9220419-9220432	12p13.31a	The space external to the outermost structure of a cell. For cells without external protective or external encapsulating structures this refers to space outside of the plasma membrane. This term covers the host cell environment outside an intracellular parasite [goid 5576] [pmid 14718574] [evidence NAS]; The space external to the outermost structure of a cell. For cells without external protectiv…
ILMN_1746831	NM_153608.1	ZNF114	163071	4.11866	8.60414	16.9054	0	0.146428	7.64343	9.6856	0.123663	0.0784135	7.73087	7.55598	9.63016	9.74105	207.666	186.692	744.381	879.299	0.0025974	0.0038961	0	0	0	ZNF114	NM_153608.1	ZNF114	19	Homo sapiens zinc finger protein 114 (ZNF114), mRNA.	MGC17986; MGC149700	Transcription factor -> Zinc finger transcription factor -> KRAB box transcription factor	Biological process unclassified	3840477	RefSeq	ILMN_3101	NM_153608.1	NM_153608.1		23957699	NP_705836.1	3840477	S	1546	GGGAGCTCAAGGGGTTAGCATGAGTGAGAACATCTTCCCTGAACTCTCGT	+	48790203-48790252	19q13.32c	The living contents of a cell; the matter contained within (but not including) the plasma membrane, usually taken to exclude large vacuoles and masses of secretory or ingested material. In eukaryotes it includes the nucleus and cytoplasm [goid 5622] [evidence IEA]; A membrane-bounded organelle of eukaryotic cells in which chromosomes are housed and replicated. In most cells, the nucleus contains …
ILMN_1746883	NM_133491.2	SAT2	112483	2.17085	11.0339	12.0111	0	0.119028	10.4889	11.6072	0.107067	0.0520016	10.5646	10.4132	11.5704	11.6439	1512.83	1409.77	2750.16	3200.65	0	0	0	0	0	SAT2	NM_133491.2	SAT2	17	Homo sapiens spermidine/spermine N1-acetyltransferase family member 2 (SAT2), mRNA.	SSAT2	Transferase -> Acetyltransferase	Other metabolism	1980762	RefSeq	ILMN_17629	NM_133491.2	NM_133491.2		34147485	NP_597998.1	1980762	S	684	GCTTTCAAGGAGAGGCAACGAGAAAGTTGGCAGGAAAGTGACGCCATCCC	-	7470480-7470489:7470490-7470529	17p13.1d
ILMN_1747067	NM_002517.2	NPAS1	4861	2.50206	7.82728	10.3308	0	0.0786011	7.19363	8.51675	0.0403151	0.0674747	7.16513	7.22214	8.46904	8.56446	143.688	148.153	341.793	392.276	0.102597	0.0662338	0	0	2	NPAS1	NM_002517.2	NPAS1	19	Homo sapiens neuronal PAS domain protein 1 (NPAS1), mRNA.	PASD5; MOP5	Transcription factor -> Basic helix-loop-helix transcription factor;Nucleic acid binding	Nucleoside, nucleotide and nucleic acid metabolism -> mRNA transcription -> mRNA transcription regulation	2900373	RefSeq	ILMN_5949	NM_002517.2	NM_002517.2		22027481	NP_002508.2	2900373	S	1977	GGTCCCCCAGGACAGTAGGCCCGGCTCTGCCCGTAGCCCTGAGAATTAAA	+	47548951-47549000	19q13.32b	A membrane-bounded organelle of eukaryotic cells in which chromosomes are housed and replicated. In most cells, the nucleus contains all of the cell's chromosomes except the organellar chromosomes, and is the site of RNA synthesis and processing. In some species, or in specialized cell types, RNA metabolism or DNA replication may be absent [goid 5634] [evidence IEA]
ILMN_1747451	NM_018390.2	PLCXD1	55344	2.21144	10.9555	11.9171	0	0.049819	10.398	11.543	0.0217748	0.0448083	10.4134	10.3826	11.5746	11.5113	1359.16	1380.78	2759.81	2913.84	0	0	0	0	0	PLCXD1	NM_018390.1	PLCXD1	XY	Homo sapiens phosphatidylinositol-specific phospholipase C, X domain containing 1 (PLCXD1), mRNA.	LL0XNC01-136G2.1; FLJ11323	Molecular function unclassified	Biological process unclassified	3850064	RefSeq	ILMN_8273	NM_018390.2	NM_018390.2		94158612	NP_060860.1	3850064	S	1838	GTACCCGGTTGCTACGGTGAAATGAAGGTGCCCCGCATCCAGAAAGACGC	+	149851-149885:149702-149716	Xp22.33f,Yp11.32c
ILMN_1748124	NM_198057.2	TSC22D3	1831	2.90431	10.6119	13.9403	0	0.102506	9.87064	11.4088	0.0867693	0.0545769	9.80928	9.93199	11.3702	11.4474	880.441	995.88	2430.72	2797.72	0	0	0	0	0	TSC22D3	NM_004089.3	TSC22D3	X	Homo sapiens TSC22 domain family, member 3 (TSC22D3), transcript variant 1, mRNA.	hDIP; DIP; DKFZp313A1123; DSIPI; TSC-22R; GILZ	Transcription factor -> Other transcription factor	Nucleoside, nucleotide and nucleic acid metabolism -> mRNA transcription -> mRNA transcription regulation	6350632	RefSeq	ILMN_23548	NM_198057.2	NM_198057.2		62865623	NP_932174.1	6350632	A	2043	GAAGGATGGTGTCCTACTGTGGATGAGGGATGAACAAGGGGATGGCTTTG	-	106956627-106956676	Xq22.3b
ILMN_1749327	NM_002754.3	MAPK13	5603	3.66222	9.24939	15.6808	0	0.11808	8.36031	10.233	0.0160536	0.116984	8.37166	8.34895	10.3157	10.1503	322.462	324.402	1191.02	1153.05	0	0	0	0	0	MAPK13	NM_002754.3	MAPK13	6	Homo sapiens mitogen-activated protein kinase 13 (MAPK13), mRNA.	MGC99536; SAPK4; PRKM13; p38delta	Kinase -> Protein kinase -> Non-receptor serine/threonine protein kinase	Protein metabolism and modification -> Protein modification -> Protein phosphorylation;Signal transduction -> Intracellular signaling cascade -> MAPKKK cascade	4280019	RefSeq	ILMN_534	NM_002754.3	NM_002754.3		20986527	NP_002745.1	4280019	S	1654	ATCCTTCCTTGGCTCTTTTTAGCTTGTGGCGGCAGTGGGCAGTCCGTGGC	+	36107608-36107657	6p21.31b
ILMN_1749478	NM_032926.2	TCEAL3	85012	2.80085	8.5816	12.1534	0	0.0573826	7.87077	9.35664	0.0573625	0.00151896	7.83021	7.91133	9.35556	9.35771	221.891	238.839	617.17	672.617	0.0025974	0.0025974	0	0	0	TCEAL3	NM_001006933.1	TCEAL3	X	Homo sapiens transcription elongation factor A (SII)-like 3 (TCEAL3), transcript variant 2, mRNA.	MGC15737	Transcription factor	Nucleoside, nucleotide and nucleic acid metabolism -> mRNA transcription -> mRNA transcription elongation	730739	RefSeq	ILMN_29324	NM_032926.2	NM_032926.2		31543154	NP_116315.1	730739	A	883	GATGAGAATATTGCTGGCCCTGCTTTCCCTGGTAGGTATTTGCCAGGCCC	+	102751281-102751330	Xq22.2a	A membrane-bounded organelle of eukaryotic cells in which chromosomes are housed and replicated. In most cells, the nucleus contains all of the cell's chromosomes except the organellar chromosomes, and is the site of RNA synthesis and processing. In some species, or in specialized cell types, RNA metabolism or DNA replication may be absent [goid 5634] [evidence IEA]
ILMN_1750062	NM_013261.3	PPARGC1A	10891	2.55168	8.86839	11.1117	0	0.142974	8.21837	9.56982	0.0603194	0.129627	8.17572	8.26102	9.47816	9.66148	280.923	303.853	669.417	832.476	0	0	0	0	0	PPARGC1A	NM_013261.2	PPARGC1A	4	Homo sapiens peroxisome proliferator-activated receptor gamma, coactivator 1 alpha (PPARGC1A), mRNA.	PPARGC1; PGC1A; PGC-1(alpha); LEM6; PGC1; PGC-1v	Transcription factor -> Transcription cofactor	Lipid, fatty acid and steroid metabolism -> Regulation of lipid, fatty acid and steroid metabolism;Nucleoside, nucleotide and nucleic acid metabolism -> mRNA transcription -> mRNA transcription regulation;Homeostasis -> Other homeostasis activities	580390	RefSeq	ILMN_181192	NM_013261.3	NM_013261.3		116284374	NP_037393.1	580390	S	6150	GAAAGTGAGCGATTAGTTGAGCCCTTGCCGGGCCTTTTTTCCACCTGCCA	-	23793762-23793811	4p15.2d	A membrane-bounded organelle of eukaryotic cells in which chromosomes are housed and replicated. In most cells, the nucleus contains all of the cell's chromosomes except the organellar chromosomes, and is the site of RNA synthesis and processing. In some species, or in specialized cell types, RNA metabolism or DNA replication may be absent [goid 5634] [pmid 12588810] [evidence TAS]; RNA polymeras…
ILMN_1751330	NM_031229.2	RBCK1	10616	2.03219	9.88305	8.64661	0	0.0861105	9.38476	10.4078	0.0346504	0.0788313	9.36026	9.40926	10.4635	10.3521	643.132	685.022	1312.46	1330.24	0	0	0	0	0	RBCK1	NM_006462.2	RBCK1	20	Homo sapiens RanBP-type and C3HC4-type zinc finger containing 1 (RBCK1), transcript variant 2, mRNA.	XAP4; RNF54; ZRANB4; RBCK2; UBCE7IP3; C20orf18; HOIL1	Ligase -> Ubiquitin-protein ligase	Protein metabolism and modification -> Proteolysis	2510523	RefSeq	ILMN_19691	NM_031229.2	NM_031229.2		144953897	NP_112506.2	2510523	A	2651	GAGCCAGGAAGGAGACTGCACAGTTTTGAAAGCACAGCCCGTCAGGTCCG	+	359499-359548	20p13f	The living contents of a cell; the matter contained within (but not including) the plasma membrane, usually taken to exclude large vacuoles and masses of secretory or ingested material. In eukaryotes it includes the nucleus and cytoplasm [goid 5622] [evidence IEA]; The living contents of a cell; the matter contained within (but not including) the plasma membrane, usually taken to exclude large va…
ILMN_1752810	NM_018357.2	LARP6	55323	3.83318	9.25676	16.2511	0	0.13938	8.3381	10.2766	0.109316	0.0864679	8.2608	8.4154	10.2155	10.3378	297.962	339.053	1113.36	1314.07	0	0	0	0	0	LARP6	NM_018357.2	LARP6	15	Homo sapiens La ribonucleoprotein domain family, member 6 (LARP6), transcript variant 1, mRNA.	FLJ11196; ACHN	Molecular function unclassified	Biological process unclassified	4830433	RefSeq	ILMN_25584	NM_018357.2	NM_018357.2		37537709	NP_060827.2	4830433	I	1895	CAGTGACTGAGCTGTCCTCGATAGGCCATGCAAGGGCTTCCTGAGAGTTC	-	71123993-71124042	15q23b	A membrane-bounded organelle of eukaryotic cells in which chromosomes are housed and replicated. In most cells, the nucleus contains all of the cell's chromosomes except the organellar chromosomes, and is the site of RNA synthesis and processing. In some species, or in specialized cell types, RNA metabolism or DNA replication may be absent [goid 5634] [evidence IEA]; All of the contents of a cell…
ILMN_1754149	NM_001024668.1	LETMD1	25875	2.33629	10.3562	10.8089	0	0.0666411	9.76221	10.9864	0.0521654	0.0414706	9.7991	9.72533	10.9571	11.0158	873.117	858.872	1815.22	2076.06	0	0	0	0	0	LETMD1	NM_001024668.1	LETMD1	12	Homo sapiens LETM1 domain containing 1 (LETMD1), transcript variant 2, mRNA.	DKFZp586A011; HCCR-2; 1110019O13Rik; HCCR1	Receptor	Biological process unclassified	4150575	RefSeq	ILMN_15496	NM_001024668.1	NM_001024668.1		67089166	NP_001019839.1	4150575	A	1740	GTATTACAGCCCTCTGTGGATCTTCAACTCTGCTGCCTCCACTGTGATGC	+	49740189-49740238	12q13.13b	Double layer of lipid molecules that encloses all cells, and, in eukaryotes, many organelles; may be a single or double lipid bilayer; also includes associated proteins [goid 16020] [evidence IEA]; Penetrating at least one phospholipid bilayer of a membrane. May also refer to the state of being buried in the bilayer with no exposure outside the bilayer. When used to describe a protein, indicates …
ILMN_1755234	NM_017857.2	SSH3	54961	2.24054	11.2303	13.3058	0	0.101866	10.6635	11.8273	0.0924877	0.0426936	10.7289	10.5981	11.8575	11.7971	1700.56	1604.83	3362.31	3518.36	0	0	0	0	0	SSH3	NM_017857.2	SSH3	11	Homo sapiens slingshot homolog 3 (Drosophila) (SSH3), mRNA.	FLJ20515; FLJ10928; SSH-3	Phosphatase -> Protein phosphatase	Protein metabolism and modification -> Protein modification -> Protein phosphorylation;Signal transduction -> Intracellular signaling cascade -> Other intracellular signaling cascade;Developmental processes;Cell structure and motility	540608	RefSeq	ILMN_179016	NM_017857.2	NM_017857.2		24586674	NP_060327.2	540608	A	2647	TGTGACACCACGCCAGATCACAGGGCACCAGGCCAGAGATAGTCTTCTTT	+	66836505-66836554	11q13.1f	A membrane-bounded organelle of eukaryotic cells in which chromosomes are housed and replicated. In most cells, the nucleus contains all of the cell's chromosomes except the organellar chromosomes, and is the site of RNA synthesis and processing. In some species, or in specialized cell types, RNA metabolism or DNA replication may be absent [goid 5634] [evidence IEA]; All of the contents of a cell…
ILMN_1755727	NM_006618.3	KDM5B	10765	2.64397	10.4438	12.444	0	0.225057	9.76601	11.1687	0.196901	0.109	9.62678	9.90524	11.0916	11.2458	773.008	974.443	1993.64	2454.9	0	0	0	0	0	KDM5B	NM_006618.3	KDM5B	1	Homo sapiens lysine (K)-specific demethylase 5B (KDM5B), mRNA.	FLJ23670; FLJ12491; RBBP2H1A; KDM5B; PLU-1; FLJ12459; FLJ10538; FLJ16281; PUT1	Transcription factor -> Zinc finger transcription factor -> Other zinc finger transcription factor	Biological process unclassified	5870482	RefSeq	ILMN_14812	NM_006618.3	NM_006618.3		57242795	NP_006609.3	5870482	S	6147	AAGGGGTCTGTTCTGCAGTGGAGAAGACATTCTGGTGACCAGACTTTTGC	-	202696718-202696767	1q32.1d
ILMN_1755897	XM_001128725.1	UGT2B7	7364	3.20825	10.2322	14.4401	0	0.115237	9.42582	11.1076	0.107965	0.0402872	9.50216	9.34948	11.1361	11.0791	711.853	654.061	2062.56	2175.37	0	0	0	0	0	UGT2B7	NM_001074.1	UGT2B7		PREDICTED: Homo sapiens UDP glucuronosyltransferase 2 family, polypeptide B7 (UGT2B7), mRNA.		Transferase -> Glycosyltransferase	Carbohydrate metabolism -> Other polysaccharide metabolism;Lipid, fatty acid and steroid metabolism -> Steroid metabolism -> Steroid hormone metabolism	5420450	RefSeq	ILMN_179411	XM_001128725.1	XM_001128725.1		113416110	XP_001128725.1	5420450	A	1437	GAGCTAAACACCTTCGGGTTGCAGCCCACGACCTCACCTGGTTCCAGTAC			4q13.2c	That fraction of cells, prepared by disruptive biochemical methods, that includes the plasma and other membranes [goid 5624] [pmid 2159463] [evidence TAS]; The irregular network of unit membranes, visible only by electron microscopy, that occurs in the cytoplasm of many eukaryotic cells. The membranes form a complex meshwork of tubular channels, which are often expanded into slitlike cavities cal…
ILMN_1756439	NM_014766.3	SCRN1	9805	2.77948	11.6733	18.8289	0	0.051452	10.9592	12.434	0.0500068	0.0121087	10.9238	10.9945	12.4426	12.4254	1961.06	2137.19	5095.31	5478.97	0	0	0	0	0	SCRN1	NM_014766.2	SCRN1	7	Homo sapiens secernin 1 (SCRN1), mRNA.	SES1; KIAA0193	Miscellaneous function -> Other miscellaneous function protein	Protein metabolism and modification -> Proteolysis	1030239	RefSeq	ILMN_23730	NM_014766.3	NM_014766.3		145386564	NP_055581.2	1030239	S	4864	GCACAGTCCCAGGTCCCAGCTCCCCTCTTATGGTTTCTGTCATAATGTGC	-	29926550-29926599	7p15.1b	A membrane-bounded organelle of eukaryotic cells in which chromosomes are housed and replicated. In most cells, the nucleus contains all of the cell's chromosomes except the organellar chromosomes, and is the site of RNA synthesis and processing. In some species, or in specialized cell types, RNA metabolism or DNA replication may be absent [goid 5634] [pmid 10942595] [evidence IDA]; All of the co…
ILMN_1756657	NM_033342.2	TRIM7	81786	2.19313	7.65521	8.72024	0	0.010408	7.10965	8.24264	0.00435058	0.00945505	7.10657	7.11273	8.24933	8.23596	138.081	137.387	296.603	312.396	0.153247	0.157143	0	0	2	TRIM7	NM_033342.2	TRIM7	5	Homo sapiens tripartite motif-containing 7 (TRIM7), transcript variant 6, mRNA.	GNIP; RNF90	Ligase -> Ubiquitin-protein ligase	Carbohydrate metabolism -> Glycogen metabolism;Protein metabolism and modification -> Proteolysis	6330397	RefSeq	ILMN_14687	NM_033342.2	NM_033342.2		44680120	NP_203128.1	6330397	I	907	CTGGCTTAAACTGGAGCTGTCCCAGCGAATCAGGACGCTCAGTCACTCTG	-	180630273-180630322	5q35.3g	The living contents of a cell; the matter contained within (but not including) the plasma membrane, usually taken to exclude large vacuoles and masses of secretory or ingested material. In eukaryotes it includes the nucleus and cytoplasm [goid 5622] [evidence IEA]; A membrane-bounded organelle of eukaryotic cells in which chromosomes are housed and replicated. In most cells, the nucleus contains …
ILMN_1757467	NM_005318.2	H1F0	3005	2.09285	13.1329	15.8966	0	0.134164	12.6109	13.6764	0.0134043	0.133493	12.6204	12.6014	13.7708	13.582	6623.06	6647.02	12902.3	12099.5	0	0	0	0	0	H1F0	NM_005318.2	H1F0	22	Homo sapiens H1 histone family, member 0 (H1F0), mRNA.	H1FV; MGC5241; H10	Nucleic acid binding -> Histone	Nucleoside, nucleotide and nucleic acid metabolism -> Chromatin packaging and remodeling	630278	RefSeq	ILMN_139403	NM_005318.2	NM_005318.2		20336758	NP_005309.1	630278	S	2049	TCTAGGGCTAGTACTTAGTTTCACACCCGGGAGCTGGGAGAAAAAACCTG	+	36533168-36533217	22q13.1a	A complex comprised of DNA wound around a multisubunit core and associated proteins, which forms the primary packing unit of DNA into higher order structures [goid 786] [evidence IEA]; A membrane-bounded organelle of eukaryotic cells in which chromosomes are housed and replicated. In most cells, the nucleus contains all of the cell's chromosomes except the organellar chromosomes, and is the site …
ILMN_1758128	NM_134268.3	CYGB	114757	2.77337	9.18702	12.2168	0	0.0574412	8.48063	9.95226	0.0103246	0.0565057	8.47333	8.48793	9.99222	9.91231	345.202	356.717	952.575	985.483	0	0	0	0	0	CYGB	NM_134268.3	CYGB	17	Homo sapiens cytoglobin (CYGB), mRNA.	HGB; STAP	Transfer/carrier protein -> Other transfer/carrier protein	Transport;Blood circulation and gas exchange	7100731	RefSeq	ILMN_8058	NM_134268.3	NM_134268.3		38454323	NP_599030.1	7100731	S	1782	CGTCTTCAAGGATGTTTTGCTGCTGTGGCTCCTGCTGTGTCCCCTCCTGG	-	74523559-74523608	17q25.1d	All of the contents of a cell excluding the plasma membrane and nucleus, but including other subcellular structures [goid 5737] [evidence IEA]; A prolongation or process extending from a nerve cell, e.g. an axon or dendrite [goid 43005] [evidence IEA]; The portion of a cell bearing surface projections such as axons, dendrites, cilia, or flagella that includes the nucleus, but excludes all cell pr…
ILMN_1759344	XM_945303.1	LOC652226	652226	2.35583	9.3152	10.2436	0	0.0281782	8.71757	9.9538	0.0264312	0.00976743	8.73626	8.69888	9.9469	9.96071	414.472	414.822	922.741	1016.3	0	0	0	0	0	LOC652226	XM_945303.1	LOC652226		PREDICTED: Homo sapiens hypothetical protein LOC652226 (LOC652226), mRNA.				1570307	RefSeq	ILMN_46377	XM_945303.1	XM_945303.1		88971302	XP_950396.1	1570307	S	1029	TGGCTGGGCCATGTAGACTGCCTCCTCCATGAGTTTGCCAGCTTTTTGAG
ILMN_1760121	NM_022157.2	RRAGC	64121	2.10187	9.87965	9.05054	0	0.0891048	9.35833	10.43	0.0825564	0.0335278	9.41671	9.29996	10.4537	10.4063	668.626	634.096	1302.14	1376.85	0	0	0	0	0	RRAGC	NM_022157.2	RRAGC	1	Homo sapiens Ras-related GTP binding C (RRAGC), mRNA.	FLJ13311; GTR2; RAGC	Select regulatory molecule -> G-protein -> Small GTPase	Biological process unclassified	2810112	RefSeq	ILMN_20301	NM_022157.2	NM_022157.2		31542866	NP_071440.1	2810112	S	1207	ACGAAACGCCATCTAGTCTGAATCCCAGCGTCGGGGCTCTGTGCCAGCTT	-	39305190-39305224:39305225-39305239	1p34.3a	A membrane-bounded organelle of eukaryotic cells in which chromosomes are housed and replicated. In most cells, the nucleus contains all of the cell's chromosomes except the organellar chromosomes, and is the site of RNA synthesis and processing. In some species, or in specialized cell types, RNA metabolism or DNA replication may be absent [goid 5634] [pmid 11073942] [evidence IDA]; All of the co…
ILMN_1760649	NM_001018073.1	PCK2	5106	3.12512	9.65522	13.7898	0	0.124695	8.86818	10.5121	0.0731945	0.100953	8.91994	8.81643	10.4407	10.5835	472.563	450.854	1293.05	1564.28	0	0	0	0	0	PCK2	NM_001018073.1	PCK2	14	Homo sapiens phosphoenolpyruvate carboxykinase 2 (mitochondrial) (PCK2), nuclear gene encoding mitochondrial protein, transcript variant 2, mRNA.	PEPCK; PEPCK2; PEPCK-M	Lyase -> Decarboxylase	Carbohydrate metabolism -> Gluconeogenesis	1510114	RefSeq	ILMN_18787	NM_001018073.1	NM_001018073.1		66346722	NP_001018083.1	1510114	A	1297	GAGGGCATTGACCAGCCTCTTCCACCTGGTGTTACTGTGACCTCCTGGCT	+	23639193-23639242	14q12a	A semiautonomous, self replicating organelle that occurs in varying numbers, shapes, and sizes in the cytoplasm of virtually all eukaryotic cells. It is notably the site of tissue respiration [goid 5739] [evidence IEA]; A semiautonomous, self replicating organelle that occurs in varying numbers, shapes, and sizes in the cytoplasm of virtually all eukaryotic cells. It is notably the site of tissue…
ILMN_1761425	NM_182487.2	OLFML2A	169611	4.19194	8.53649	17.0908	0	0.0591078	7.56505	9.63267	0.0202479	0.0555315	7.57937	7.55074	9.59341	9.67194	188.209	185.915	727.059	837.347	0.0038961	0.0038961	0	0	0	OLFML2A	NM_182487.1	OLFML2A	9	Homo sapiens olfactomedin-like 2A (OLFML2A), mRNA.	PRO34319; FLJ00237	Receptor	Signal transduction -> Cell surface receptor mediated signal transduction;Developmental processes -> Ectoderm development -> Neurogenesis	4640209	RefSeq	ILMN_12652	NM_182487.2	NM_182487.2		116014338	NP_872293.2	4640209	S	6186	CTTAAGCAACCTGCTCAGGGTCACGTCTCCAACAGGCAGTAGAGTCAAGG	+	126616626-126616675	9q33.3a	The space external to the outermost structure of a cell. For cells without external protective or external encapsulating structures this refers to space outside of the plasma membrane. This term covers the host cell environment outside an intracellular parasite [goid 5576] [evidence IEA]; Double layer of lipid molecules that encloses all cells, and, in eukaryotes, many organelles; may be a single…
ILMN_1763144	NM_000434.2	NEU1	4758	2.03867	12.4448	14.514	0	0.0177757	11.9416	12.9693	0.00836086	0.0156867	11.9475	11.9357	12.9803	12.9582	4116.78	4165.12	7247.89	7850.37	0	0	0	0	0	NEU1	NM_000434.2	NEU1	6	Homo sapiens sialidase 1 (lysosomal sialidase) (NEU1), mRNA.	NEU; SIAL1	Hydrolase -> Other hydrolase	Carbohydrate metabolism;Lipid, fatty acid and steroid metabolism -> Lipid metabolism;Protein metabolism and modification -> Protein modification -> Protein glycosylation	4200692	RefSeq	ILMN_23298	NM_000434.2	NM_000434.2		40806202	NP_000425.1	4200692	S	1537	CTTTAGGACTGAAAGCTAGGCGTCCTCTCCCACAAAAAAGTCCTGCCCTC	-	31935266-31935315	6p21.32b	The lipid bilayer surrounding the lysosome and separating its contents from the cell cytoplasm [goid 5765] [evidence IEA]; The membrane surrounding a cell that separates the cell from its external environment. It consists of a phospholipid bilayer and associated proteins [goid 5886] [evidence IEA]; A vesicle formed of membrane or protein, found in the cytoplasm of a cell [goid 31410] [evidence IE…
ILMN_1763311	NM_030572.2	C12orf39	80763	2.33679	8.44194	9.8888	0	0.117049	7.85185	9.07638	0.0894316	0.0755148	7.78861	7.91509	9.12978	9.02298	216.02	239.558	531.136	535.844	0.0025974	0.0025974	0	0	0	C12orf39	NM_030572.1	C12ORF39	12	Homo sapiens chromosome 12 open reading frame 39 (C12orf39), mRNA.	MGC10946	Molecular function unclassified	Biological process unclassified	1820671	RefSeq	ILMN_21610	NM_030572.2	NM_030572.2		142378186	NP_085049.1	1820671	S	347	CGGCCACTGCCGGAAAGACGAAGCCCAAATCCCCAACTACTAACTATTCC	+	21571978-21571990:21573202-21573238	12p12.1e	The space external to the outermost structure of a cell. For cells without external protective or external encapsulating structures this refers to space outside of the plasma membrane. This term covers the host cell environment outside an intracellular parasite [goid 5576] [evidence IEA]
ILMN_1763447	NM_012401.2	PLXNB2	23654	2.40222	10.8299	12.4207	0	0.0652528	10.2161	11.4805	0.0400802	0.0514927	10.2444	10.1878	11.4441	11.5169	1211.15	1199.7	2530.06	2928.85	0	0	0	0	0	PLXNB2	XM_371474.3	PLXNB2	22	Homo sapiens plexin B2 (PLXNB2), mRNA.	PLEXB2; Nbla00445; MM1; dJ402G11.3; KIAA0315			10673	RefSeq	ILMN_308861	NM_012401.2	NM_012401.2		149363635	NP_036533.2	10673	A	6067	GAGGAGAAAAAGCGGTACGATGCCTTCCTGACCTCACCGGCCTCCCCAAG	-	50713626-50713675	22q13.33b	The living contents of a cell; the matter contained within (but not including) the plasma membrane, usually taken to exclude large vacuoles and masses of secretory or ingested material. In eukaryotes it includes the nucleus and cytoplasm [goid 5622] [evidence IEA]; All of the contents of a cell excluding the plasma membrane and nucleus, but including other subcellular structures [goid 5737] [pmid…
ILMN_1763941	NM_017691.2	LRRC49	54839	2.14352	8.35937	8.80965	0	0.0270384	7.82745	8.92744	0.0229164	0.0143496	7.84366	7.81125	8.91729	8.93758	223.9	222.253	462.146	504.056	0.0025974	0.0025974	0	0	0	LRRC49	NM_017691.2	LRRC49	15	Homo sapiens leucine rich repeat containing 49 (LRRC49), mRNA.	FLJ20156	Molecular function unclassified	Biological process unclassified	7380445	RefSeq	ILMN_20074	NM_017691.2	NM_017691.2		55743113	NP_060161.2	7380445	S	2557	GGCGTGGCACTGCATCCTTGGTTCTTGCTTTGATTGGTGCCCTGCTATAG	+	69129254-69129303	15q23b	All of the contents of a cell excluding the plasma membrane and nucleus, but including other subcellular structures [goid 5737] [evidence IEA]; Any of the various filamentous elements that form the internal framework of cells, and typically remain after treatment of the cells with mild detergent to remove membrane constituents and soluble components of the cytoplasm. The term embraces intermediat…
ILMN_1764228	NM_001343.2	DAB2	1601	2.07745	10.7085	10.2326	0	0.0748885	10.194	11.2489	0.0748112	0.00340176	10.2469	10.1411	11.2464	11.2513	1213.21	1160.89	2237.47	2465.89	0	0	0	0	0	DAB2	NM_001343.1	DAB2	5	Homo sapiens disabled homolog 2, mitogen-responsive phosphoprotein (Drosophila) (DAB2), mRNA.	FLJ26626; DOC2; DOC-2	Signaling molecule -> Other signaling molecule	Signal transduction -> Intracellular signaling cascade -> MAPKKK cascade	610152	RefSeq	ILMN_162394	NM_001343.2	NM_001343.2		148491081	NP_001334.2	610152	S	3150	GAACACCTGCCTTCTACCCTCTGGTTGGGAGATGCAGCCACCACATCCCT	-	39411864-39411913	5p13.1c	An invagination of the cell membrane of many eukaryotic cells, concerned in receptor-mediated selective transport of many proteins and other macromolecules across the cell membrane. During endocytosis it is converted into a coated vesicle. The coat is of clathrin [goid 5905] [pmid 12857860] [evidence IDA]; Double layer of lipid molecules that encloses all cells, and, in eukaryotes, many organelle…
ILMN_1765258	NM_005516.4	HLA-E	3133	2.52347	9.19598	11.0571	0	0.0423532	8.55249	9.8879	0.0396027	0.0150139	8.52448	8.58049	9.89851	9.87728	357.235	380.45	894.045	963.151	0	0	0	0	0	HLA-E	NM_005516.4	HLA-E	6	Homo sapiens major histocompatibility complex, class I, E (HLA-E), mRNA.	DKFZp686P19218; EA2.1; MHC; HLA-6.2; EA1.2	Defense/immunity protein -> Major histocompatibility complex antigen	Immunity and defense -> T-cell mediated immunity -> MHCI-mediated immunity	1030747	RefSeq	ILMN_2073	NM_005516.4	NM_005516.4		62912478	NP_005507.3	1030747	S	1290	AACAGTCCACCTCTGTGTCTACCATGACCCCCTTCCTCACACTGACCTGT	+	30460698-30460747	6p21.33b	Double layer of lipid molecules that encloses all cells, and, in eukaryotes, many organelles; may be a single or double lipid bilayer; also includes associated proteins [goid 16020] [evidence IEA]; Penetrating at least one phospholipid bilayer of a membrane. May also refer to the state of being buried in the bilayer with no exposure outside the bilayer. When used to describe a protein, indicates …
ILMN_1765796	NM_001975.2	ENO2	2026	5.11829	8.34892	19.4641	0	0.060952	7.25376	9.60942	0.0576272	0.0198556	7.21301	7.29451	9.62346	9.59538	148.51	155.809	739.713	795.598	0.061039	0.0350649	0	0	1	ENO2	NM_001975.2	ENO2	12	Homo sapiens enolase 2 (gamma, neuronal) (ENO2), mRNA.	NSE	Lyase	Carbohydrate metabolism -> Glycolysis	50402	RefSeq	ILMN_15419	NM_001975.2	NM_001975.2		16507966	NP_001966.1	50402	S	2235	TGCGTTGGTCCAGAGCGGAGGCTGTGTGCCTGGGGGAGTTTTCCTCTATA	+	6902932-6902981	12p13.31d	A multimeric enzyme complex, usually a dimer or an octamer, that catalyzes the conversion of 2-phospho-D-glycerate to phosphoenolpyruvate and water [goid 15] [evidence IEA]; All of the contents of a cell excluding the plasma membrane and nucleus, but including other subcellular structures [goid 5737] [evidence IEA]; The membrane surrounding a cell that separates the cell from its external environ…
ILMN_1765860	NM_144658.3	DOCK11	139818	2.35679	9.22861	10.2278	0	0.121669	8.6309	9.86772	0.103171	0.0644915	8.55794	8.70385	9.82212	9.91332	365.966	416.381	854.001	986.484	0	0	0	0	0	DOCK11	NM_144658.2	DOCK11	X	Homo sapiens dedicator of cytokinesis 11 (DOCK11), mRNA.	ZIZ2; bB128O4.1; FLJ43653; FLJ32122	Select regulatory molecule -> G-protein modulator -> Guanyl-nucleotide exchange factor	Signal transduction -> Intracellular signaling cascade -> Other intracellular signaling cascade;Intracellular protein traffic -> Endocytosis -> Phagocytosis;Cell structure and motility -> Cell motility	7610730	RefSeq	ILMN_173575	NM_144658.3	NM_144658.3		145699122	NP_653259.3	7610730	S	6235	GGTACATCAAGTGACCGAGGTTATGGTTCCCCAAGATACGCTGAAGTGTG	+	117695436-117695480:117698473-117698477	Xq24a-q24b
ILMN_1767470	NM_021626.1	SCPEP1	59342	2.16692	11.3048	13.1382	0	0.0229	10.7607	11.8764	0.00849653	0.0212655	10.7547	10.7668	11.8614	11.8914	1730.19	1811.19	3368.2	3791.1	0	0	0	0	0	SCPEP1	NM_021626.1	SCPEP1	17	Homo sapiens serine carboxypeptidase 1 (SCPEP1), mRNA.	RISC; HSCP1	Protease -> Serine protease	Protein metabolism and modification -> Proteolysis	2690598	RefSeq	ILMN_22216	NM_021626.1	NM_021626.1		11055991	NP_067639.1	2690598	S	1449	CCGCTGAAGCTGTAGGAAGCGCCATTCTTCCCTGTATCTAACTGGGGCTG	+	52438653-52438702	17q22c	The space external to the outermost structure of a cell. For cells without external protective or external encapsulating structures this refers to space outside of the plasma membrane. This term covers the host cell environment outside an intracellular parasite [goid 5576] [evidence IEA]
ILMN_1768534	NM_003670.1	BHLHB2	8553	2.0675	12.1595	14.5487	0	0.121007	11.6469	12.6948	0.0909064	0.0798669	11.5826	11.7111	12.7512	12.6383	3169.52	3560.57	6181.22	6309.1	0	0	0	0	0	BHLHB2	NM_003670.1	BHLHB2	3	Homo sapiens basic helix-loop-helix domain containing, class B, 2 (BHLHB2), mRNA.	DEC1; STRA13; Stra14; SHARP-2	Transcription factor -> Basic helix-loop-helix transcription factor;Nucleic acid binding	Nucleoside, nucleotide and nucleic acid metabolism -> mRNA transcription -> mRNA transcription regulation;Developmental processes;Cell proliferation and differentiation;Other metabolism	2640735	RefSeq	ILMN_24095	NM_003670.1	NM_003670.1		4503298	NP_003661.1	2640735	S	2510	GGTCCAGAGTACTTGTTTTCCCGATGTGTCCAGCCAGCTCCGCAGCAGCT	+	5001452-5001501	3p26.2a	A membrane-bounded organelle of eukaryotic cells in which chromosomes are housed and replicated. In most cells, the nucleus contains all of the cell's chromosomes except the organellar chromosomes, and is the site of RNA synthesis and processing. In some species, or in specialized cell types, RNA metabolism or DNA replication may be absent [goid 5634] [pmid 9240428] [evidence NAS]
ILMN_1769299	NM_181873.2	MTMR11	10903	2.10821	8.04075	8.44196	0	0.107409	7.52072	8.59674	0.0891639	0.059888	7.45767	7.58377	8.55439	8.63909	174.234	190.177	362.043	411.815	0.00519481	0.0025974	0	0	0	MTMR11	NM_181873.1	MTMR11	1	Homo sapiens myotubularin related protein 11 (MTMR11), mRNA.	CRA; RP11-212K13.1	Phosphatase -> Other phosphatase	Lipid, fatty acid and steroid metabolism -> Phospholipid metabolism;Intracellular protein traffic -> General vesicle transport	3890138	RefSeq	ILMN_46543	NM_181873.2	NM_181873.2		89111940	NP_870988.2	3890138	A	2133	CATCAGTCCCAACAAGATGGCCTAGAAATCGCATTCTCACCTCGCCTTGC	-	148167309-148167358	1q21.2a
ILMN_1769520	NM_004223.3	UBE2L6	9246	4.27312	11.3007	21.84	0	0.145412	10.3016	12.3968	0.14531	0.00545539	10.1988	10.4043	12.4007	12.393	1173.35	1401.37	4918.26	5383.63	0	0	0	0	0	UBE2L6	NM_004223.3	UBE2L6	11	Homo sapiens ubiquitin-conjugating enzyme E2L 6 (UBE2L6), transcript variant 1, mRNA.	UBCH8; RIG-B; MGC40331	Ligase -> Other ligase	Protein metabolism and modification -> Protein modification	2070170	RefSeq	ILMN_7531	NM_004223.3	NM_004223.3		38157980	NP_004214.1	2070170	A	1184	CCTCCAGCATTCAGTCCAGGGGGAGCCACGGAAACCATGTTCTTGCTTAA	-	57319155-57319204	11q12.1a	All of the contents of a cell excluding the plasma membrane and nucleus, but including other subcellular structures [goid 5737] [pmid 18029348] [evidence IDA]; All of the contents of a cell excluding the plasma membrane and nucleus, but including other subcellular structures [goid 5737] [pmid 18029348] [evidence IDA]
ILMN_1769779	NM_007079.2	PTP4A3	11156	2.35854	7.77876	9.61201	0	0.152282	7.1844	8.4223	0.127366	0.0834713	7.27447	7.09434	8.48132	8.36327	154.802	135.774	344.353	342.11	0.0285714	0.176623	0	0	1	PTP4A3	NM_007079.2	PTP4A3	8	Homo sapiens protein tyrosine phosphatase type IVA, member 3 (PTP4A3), transcript variant 2, mRNA.	PRL3; PRL-R; PRL-3	Phosphatase -> Protein phosphatase	Protein metabolism and modification -> Protein modification -> Protein phosphorylation	5910594	RefSeq	ILMN_14079	NM_007079.2	NM_007079.2		14589853	NP_009010.2	5910594	A	722	AAACAGAGGCTGCGGTTCAAAGACCCACACACGCACAAGACCCGGTGCTG	+	142441085-142441134	8q24.3d	Small irregularly shaped intracellular vesicles to which endocytosed molecules are initially delivered [goid 5769] [evidence IEA]; The membrane surrounding a cell that separates the cell from its external environment. It consists of a phospholipid bilayer and associated proteins [goid 5886] [evidence IEA]
ILMN_1770673	NM_030767.3	AKNA	80709	2.76325	9.00498	12.1232	0	0.0916014	8.30159	9.76796	0.0183048	0.0897539	8.28865	8.31453	9.70449	9.83142	304.399	316.074	780.981	932.213	0	0	0	0	0	AKNA	NM_030767.2	AKNA		Homo sapiens AT-hook transcription factor (AKNA), mRNA.	RP11-82I1.4; KIAA1968	Molecular function unclassified	Biological process unclassified	2850010	RefSeq	ILMN_5357	NM_030767.3	NM_030767.3		151301136	NP_110394.3	2850010	S	5052	TGGCAGCAGAGGCCTTTCCCTCAGACAAGCTACAAAGTGCCCAGGATGCC			9q32d-q32e	A membrane-bounded organelle of eukaryotic cells in which chromosomes are housed and replicated. In most cells, the nucleus contains all of the cell's chromosomes except the organellar chromosomes, and is the site of RNA synthesis and processing. In some species, or in specialized cell types, RNA metabolism or DNA replication may be absent [goid 5634] [evidence IEA]
ILMN_1770800	NM_153703.3	PODN	127435	2.64559	7.8747	11.0224	0	0.156917	7.20411	8.6077	0.136149	0.0780152	7.30039	7.10784	8.66287	8.55254	157.334	136.917	388.255	389.486	0.0168831	0.158442	0	0	1	PODN	NM_153703.3	PODN	1	Homo sapiens podocan (PODN), mRNA.	SLRR5A; PCAN; MGC24995	Receptor;Extracellular matrix	Signal transduction -> Cell surface receptor mediated signal transduction -> Other receptor mediated signaling pathway;Developmental processes	6480040	RefSeq	ILMN_28316	NM_153703.3	NM_153703.3		45505136	NP_714914.2	6480040	S	2846	GACCCAGCTGCACCTAGGAGACACCTTTGTTCTTCAGGCCTGTGGGGGAA	+	53323598-53323647	1p32.3c	The space external to the outermost structure of a cell. For cells without external protective or external encapsulating structures this refers to space outside of the plasma membrane. This term covers the host cell environment outside an intracellular parasite [goid 5576] [evidence IEA]; A layer consisting mainly of proteins (especially collagen) and glycosaminoglycans (mostly as proteoglycans) …
ILMN_1771026	NM_002047.2	GARS	2617	2.07235	13.7687	17.1122	0	0.0742098	13.2531	14.3044	0.0588274	0.0452375	13.2947	13.2115	14.2724	14.3364	10808	10298.3	18871.1	21179.7	0	0	0	0	0	GARS	NM_002047.1	GARS	7	Homo sapiens glycyl-tRNA synthetase (GARS), mRNA.	SMAD1; DSMAV; GlyRS; CMT2D; HMN5	Synthase and synthetase -> Synthetase -> Aminoacyl-tRNA synthetase;Ligase	Protein metabolism and modification -> Amino acid activation	5700278	RefSeq	ILMN_174609	NM_002047.2	NM_002047.2		116805339	NP_002038.2	5700278	S	2307	CTCTGGGTCAATCGGAAGGCGCTATGCCAGGACTGATGAGATTGGCGTGG	+	30634431-30634480	7p15.1b	That fraction of cells, prepared by disruptive biochemical methods, that is soluble in water [goid 5625] [pmid 7961834] [evidence TAS]; All of the contents of a cell excluding the plasma membrane and nucleus, but including other subcellular structures [goid 5737] [pmid 7961834] [evidence TAS]; A small subcellular vesicle, surrounded by a membrane, that is formed from the Golgi apparatus and conta…
ILMN_1771652	NM_025045.4	BAIAP2L2	80115	2.14272	7.93883	8.5787	0	0.0742204	7.40812	8.50756	0.0659216	0.0341029	7.36151	7.45473	8.53168	8.48345	163.913	174.068	356.093	371.827	0.0103896	0.00649351	0	0	0	BAIAP2L2	NM_025045.3	BAIAP2L2	22	Homo sapiens BAI1-associated protein 2-like 2 (BAIAP2L2), mRNA.	FLJ22582	Receptor	Signal transduction	6280605	RefSeq	ILMN_21982	NM_025045.4	NM_025045.4		113205090	NP_079321.3	6280605	S	2046	AGGAGCCCCTTGTACCTGCTCCGTGCCCAACACATGCCCTCTCTGTACAT	-	38480945-38480994	22q13.1b	A membrane-bounded organelle of eukaryotic cells in which chromosomes are housed and replicated. In most cells, the nucleus contains all of the cell's chromosomes except the organellar chromosomes, and is the site of RNA synthesis and processing. In some species, or in specialized cell types, RNA metabolism or DNA replication may be absent [goid 5634] [pmid 18029348] [evidence IDA]; All of the co…
ILMN_1773553	XM_928441.1	FLJ46906	441172	2.90216	8.36692	12.4819	0	0.206763	7.63358	9.1707	0.205679	0.0211483	7.77902	7.48814	9.18566	9.15575	214.329	178.017	550.819	584.926	0.0025974	0.00519481	0	0	0	FLJ46906	XM_928441.1	FLJ46906	6	PREDICTED: Homo sapiens hypothetical gene supported by AK128874; BC071813 (FLJ46906), mRNA.				3940050	RefSeq	ILMN_40537	XM_928441.1	XM_928441.1		88997822	XP_933534.1	3940050	A	926	TGCGAGGCCTGGAGGAGCCCTTCTCACTCAGCTTGGTGTTCGATGCCAGT	+	139059994-139060043	6q23.3d
ILMN_1774901	NM_024307.2	GDPD3	79153	2.18444	7.76919	8.72082	0	0.0701182	7.22598	8.35324	0.0665321	0.0221367	7.27303	7.17894	8.3689	8.33759	154.677	143.694	320.577	336.731	0.0285714	0.0948052	0	0	1	GDPD3	NM_001031718.1	GDPD3	16	Homo sapiens glycerophosphodiester phosphodiesterase domain containing 3 (GDPD3), mRNA.	FLJ22603; MGC4171	Hydrolase -> Esterase;Hydrolase -> Phosphodiesterase;Ligase	Lipid, fatty acid and steroid metabolism;Other metabolism	5390121	RefSeq	ILMN_23564	NM_024307.2	NM_024307.2		146198639	NP_077283.2	5390121	A	867	TGATCCGACACTTGGAGGAGCGAGGGGTGCAGGTGGTCTTTTGGTGCCTT	-	30116312-30116330:30119534-30119564	16p11.2d	Double layer of lipid molecules that encloses all cells, and, in eukaryotes, many organelles; may be a single or double lipid bilayer; also includes associated proteins [goid 16020] [evidence IEA]; Penetrating at least one phospholipid bilayer of a membrane. May also refer to the state of being buried in the bilayer with no exposure outside the bilayer. When used to describe a protein, indicates …
ILMN_1775330	NM_207380.1	C15orf52	388115	2.67227	8.19173	11.3698	0	0.122424	7.51332	8.93139	0.112918	0.0472981	7.43348	7.59317	8.96484	8.89795	171.591	191.336	475.753	490.509	0.00519481	0.0025974	0	0	0	C15orf52	NM_207380.1	C15ORF52	15	Homo sapiens chromosome 15 open reading frame 52 (C15orf52), mRNA.	FLJ43339; DKFZp686N1468	Molecular function unclassified	Biological process unclassified	2230156	RefSeq	ILMN_1132	NM_207380.1	NM_207380.1		46409381	NP_997263.1	2230156	S	4608	ACCTGCCCGCAGTTGGAGTTGGACTGTCTTAACAGTAGCGTGGCACACAG	-	38411004-38411053	15q15.1a
ILMN_1775736	NM_182795.1	NPM2	10361	2.33848	7.27062	9.33693	0	0.246763	6.68361	7.90919	0.0505261	0.241535	6.71934	6.64789	7.7384	8.07998	106.128	99.4423	210.496	278.598	0.784416	0.863636	0.0012987	0	2	NPM2	NM_182795.1	NPM2	8	Homo sapiens nucleophosmin/nucleoplasmin 2 (NPM2), mRNA.	MGC78655	Chaperone -> Other chaperones	Nucleoside, nucleotide and nucleic acid metabolism -> rRNA metabolism	6760615	RefSeq	ILMN_28626	NM_182795.1	NM_182795.1		33391149	NP_877724.1	6760615	S	806	GAGCCAGCGTTAGAGACAAGAGCCCTGTGAAAAAGGCCAAAGCCACAGCC	+	21892055-21892055:21894004-21894037:21894149-21894163	8p21.3b	The ordered and organized complex of DNA and protein that forms the chromosome in the cytoplasm [goid 789] [pmid 12714744] [evidence IDA]; The ordered and organized complex of DNA and protein that forms the chromosome in the nucleus [goid 790] [pmid 12714744] [evidence IDA]; A membrane-bounded organelle of eukaryotic cells in which chromosomes are housed and replicated. In most cells, the nucleus…
ILMN_1775962	NM_018298.9	MCOLN3	55283	2.44562	8.28619	10.3565	0	0.0435001	7.66616	8.95636	0.0423553	0.00991395	7.69611	7.63621	8.96337	8.94935	203.079	197.469	475.246	508.733	0.0025974	0.0025974	0	0	0	MCOLN3	NM_018298.9	MCOLN3	1	Homo sapiens mucolipin 3 (MCOLN3), mRNA.	FLJ36629; TRP-ML3; TRPML3; FLJ11006; MGC71509	Ion channel	Transport -> Ion transport -> Cation transport	20292	RefSeq	ILMN_30326	NM_018298.9	NM_018298.9		38570136	NP_060768.8	20292	S	2114	CTGACTGTGACTTTGGACAACTCAGTAACCCTGGCTTGGACCACTCTCAG	-	85484397-85484446	1p22.3f-p22.3e	Double layer of lipid molecules that encloses all cells, and, in eukaryotes, many organelles; may be a single or double lipid bilayer; also includes associated proteins [goid 16020] [evidence IEA]; Penetrating at least one phospholipid bilayer of a membrane. May also refer to the state of being buried in the bilayer with no exposure outside the bilayer. When used to describe a protein, indicates …
ILMN_1776519	NM_002885.1	RAP1GAP	5909	2.3411	11.1124	13.358	0	0.0642184	10.5157	11.7429	0.041823	0.0487324	10.5453	10.4861	11.7774	11.7084	1493.01	1485.4	3163.33	3335.14	0	0	0	0	0	RAP1GAP	NM_002885.1	RAP1GAP	1	Homo sapiens RAP1 GTPase activating protein (RAP1GAP), mRNA.	KIAA0474; Rap1GAP1; RAP1GA1; rap1GAPII	Select regulatory molecule -> G-protein modulator -> Other G-protein modulator	Cell adhesion	4890181	RefSeq	ILMN_13405	NM_002885.1	NM_002885.1		4506414	NP_002876.1	4890181	S	3184	TGGCCCCAATACCCATTTTGGAAGCCCCTGTGGCCGTGTGGATGTCGGTA	-	21795338-21795387	1p36.12b	The living contents of a cell; the matter contained within (but not including) the plasma membrane, usually taken to exclude large vacuoles and masses of secretory or ingested material. In eukaryotes it includes the nucleus and cytoplasm [goid 5622] [evidence IEA]; A membrane-bounded organelle of eukaryotic cells in which chromosomes are housed and replicated. In most cells, the nucleus contains …
ILMN_1777060	NM_001902.4	CTH	1491	2.57034	8.95039	11.2217	0	0.130318	8.29527	9.65724	0.125944	0.0334794	8.38433	8.20622	9.63356	9.68091	325.346	292.965	746.701	841.742	0	0	0	0	0	CTH	NM_001902.4	CTH	1	Homo sapiens cystathionase (cystathionine gamma-lyase) (CTH), transcript variant 1, mRNA.	MGC9471	Lyase -> Other lyase	Amino acid metabolism	6220504	RefSeq	ILMN_25752	NM_001902.4	NM_001902.4		34328937	NP_001893.2	6220504	I	613	GAAACCCCCACAAACCCCACCCAGAAGGTGATTGACATTGAAGGCTGTGC	+	70662568-70662617	1p31.1k	All of the contents of a cell excluding the plasma membrane and nucleus, but including other subcellular structures [goid 5737] [evidence IEA]
ILMN_1777190	NM_001928.2	CFD	1675	2.0151	10.2273	8.84644	0	0.0149756	9.73436	10.7452	0.0127758	0.00781324	9.72533	9.74339	10.7507	10.7397	828.255	869.717	1592.58	1739.65	0	0	0	0	0	CFD	NM_001928.2	CFD	19	Homo sapiens complement factor D (adipsin) (CFD), mRNA.	DF; ADN; PFD	Protease -> Serine protease;Defense/immunity protein -> Complement component	Protein metabolism and modification -> Proteolysis;Immunity and defense -> Complement-mediated immunity	1240152	RefSeq	ILMN_29029	NM_001928.2	NM_001928.2		42544238	NP_001919.2	1240152	S	820	GCAACAAAGTCCCGAGCAATGAAGTCATCCACTCCTGCATCTGGTTGGTC	+	814271-814320	19p13.3i	The space external to the outermost structure of a cell. For cells without external protective or external encapsulating structures this refers to space outside of the plasma membrane. This term covers the host cell environment outside an intracellular parasite [goid 5576] [evidence IEA]; The space external to the outermost structure of a cell. For cells without external protective or external en…
ILMN_1777644	NM_014422.2	PIB5PA	27124	2.49551	8.41805	10.6725	0	0.0811292	7.78419	9.10353	0.0111525	0.0803589	7.79208	7.77631	9.16035	9.0467	216.522	216.748	541.357	546.217	0.0025974	0.0025974	0	0	0	PIB5PA	NM_014422.2	PIB5PA	22	Homo sapiens phosphatidylinositol (4,5) bisphosphate 5-phosphatase, A (PIB5PA), transcript variant 1, mRNA.	MGC129984; INPP5; PIPP	Phosphatase -> Other phosphatase	Lipid, fatty acid and steroid metabolism -> Phospholipid metabolism;Signal transduction -> Cell surface receptor mediated signal transduction -> Receptor protein tyrosine kinase signaling pathway	1110154	RefSeq	ILMN_8156	NM_014422.2	NM_014422.2		50726958	NP_055237.1	1110154	A	2282	ACTCAGTCCTGGCACCTCAACTGTGACAATCAGCAAAGCCCCACCCAGGC	+	29860552-29860601	22q12.2c	Projection at the leading edge of a crawling cell; the protrusions are supported by a microfilament meshwork [goid 1726] [pmid 12536145] [evidence IDA]; All of the contents of a cell excluding the plasma membrane and nucleus, but including other subcellular structures [goid 5737] [pmid 12536145] [evidence IDA]
ILMN_1777657	NM_080866.2	SLC22A9	114571	2.08817	9.69409	8.88551	0	0.180342	9.17751	10.2397	0.0240362	0.178733	9.1945	9.16051	10.1134	10.3661	573.385	576.282	1034.79	1343.48	0	0	0	0	0	SLC22A9	NM_080866.2	SLC22A9	11	Homo sapiens solute carrier family 22 (organic anion transporter), member 9 (SLC22A9), mRNA.	ust3; HOAT4; OAT4; OAT7; UST3H; FLJ23666	Transporter -> Other transporter	Transport -> Ion transport -> Anion transport;Transport -> Small molecule transport;Transport -> Extracellular transport and import	6510731	RefSeq	ILMN_22510	NM_080866.2	NM_080866.2		42542385	NP_543142.2	6510731	S	1588	ACTGGGCTTAGGAGCGTCTGCTCTTGCCAATACCCTTGCTTTTGCCCATG	+	62932191-62932240	11q12.3b	Double layer of lipid molecules that encloses all cells, and, in eukaryotes, many organelles; may be a single or double lipid bilayer; also includes associated proteins [goid 16020] [evidence IEA]; Penetrating at least one phospholipid bilayer of a membrane. May also refer to the state of being buried in the bilayer with no exposure outside the bilayer. When used to describe a protein, indicates …
ILMN_1778144	NM_017842.1	FLJ20489	55652	2.17864	8.79349	9.17172	0	0.0601235	8.2497	9.37313	0.0601063	0.00144098	8.2922	8.2072	9.37211	9.37415	305.384	293.098	624.193	680.587	0	0	0	0	0	FLJ20489	NM_017842.1	FLJ20489	12	Homo sapiens hypothetical protein FLJ20489 (FLJ20489), mRNA.		Molecular function unclassified	Biological process unclassified	2900139	RefSeq	ILMN_25017	NM_017842.1	NM_017842.1		8923451	NP_060312.1	2900139	S	1579	CCAGCCCTGCGTTTCCATTCTGCCTTCTCAGAGTGCCCTTGCTGCACCCA	+	46461372-46461421	12q13.11b
ILMN_1779234	NM_002993.2	CXCL6	6372	2.35723	9.46779	10.2888	0	0.157632	8.86942	10.1065	0.108195	0.114637	8.94593	8.79292	10.1876	10.0255	481.656	442.593	1089.42	1059.48	0	0	0	0	0	CXCL6	NM_002993.2	CXCL6	4	Homo sapiens chemokine (C-X-C motif) ligand 6 (granulocyte chemotactic protein 2) (CXCL6), mRNA.	GCP2; GCP-2; CKA-3; SCYB6	Signaling molecule -> Chemokine	Signal transduction -> Cell surface receptor mediated signal transduction;Signal transduction -> Cell communication -> Ligand-mediated signaling;Immunity and defense -> Granulocyte-mediated immunity;Cell structure and motility -> Cell motility	6620487	RefSeq	ILMN_11101	NM_002993.2	NM_002993.2		52851409	NP_002984.1	6620487	S	800	GTGTGCTGTTGAGGGAGGTATCCTGTTGTTCTTACTCACTCTTCTCATAA	+	74922622-74922671	4q13.3d	The space external to the outermost structure of a cell. For cells without external protective or external encapsulating structures this refers to space outside of the plasma membrane. This term covers the host cell environment outside an intracellular parasite [goid 5576] [evidence IEA]; That part of a multicellular organism outside the cells proper, usually taken to be outside the plasma membra…
ILMN_1779448	NM_025202.2	EFHD1	80303	2.40812	10.7765	12.2493	0	0.0821207	10.1611	11.4291	0.041385	0.0709301	10.1319	10.1904	11.3789	11.4792	1117.9	1202.46	2444.21	2852.45	0	0	0	0	0	EFHD1	NM_025202.2	EFHD1	2	Homo sapiens EF-hand domain family, member D1 (EFHD1), mRNA.	MSTP133; DKFZp781H0842; PP3051; MST133; FLJ13612	Select calcium binding protein -> Other select calcium binding proteins	Developmental processes -> Mesoderm development -> Muscle development	1980484	RefSeq	ILMN_14358	NM_025202.2	NM_025202.2		34147386	NP_079478.1	1980484	S	1596	GTATTACAGTAGACCGCTGACGTTCCCAAGTGACAGATCCAGGGCCTTTC	+	233255458-233255507	2q37.1c	The inner, i.e. lumen-facing, lipid bilayer of the mitochondrial envelope. It is highly folded to form cristae [goid 5743] [evidence IEA]
ILMN_1779855	NM_003725.2	HSD17B6	8630	2.14637	8.14217	8.70941	0	0.0448423	7.60984	8.71174	0.0344385	0.0287197	7.58549	7.63419	8.69143	8.73205	188.95	197.205	396.377	437.678	0.0038961	0.0025974	0	0	0	HSD17B6	NM_003725.2	HSD17B6	12	Homo sapiens hydroxysteroid (17-beta) dehydrogenase 6 homolog (mouse) (HSD17B6), mRNA.	RODH; HSE	Oxidoreductase -> Dehydrogenase;Oxidoreductase -> Reductase	Lipid, fatty acid and steroid metabolism -> Steroid metabolism -> Other steroid metabolism;Sensory perception -> Vision	4040441	RefSeq	ILMN_26397	NM_003725.2	NM_003725.2		19743807	NP_003716.2	4040441	S	920	TGCTCTGACATCGGTGCATCCGCGAACTCGATATTCAGCTGGCTGGGATG	+	55467249-55467298	12q13.3a	The living contents of a cell; the matter contained within (but not including) the plasma membrane, usually taken to exclude large vacuoles and masses of secretory or ingested material. In eukaryotes it includes the nucleus and cytoplasm [goid 5622] [pmid 11513953] [evidence NAS]; A membrane-bounded organelle that carries materials newly ingested by endocytosis. It passes many of the materials to…
ILMN_1780861	XM_927769.1	LOC653506	653506	2.1719	10.2004	9.71201	0	0.1721	9.65624	10.7752	0.150161	0.0840838	9.55006	9.76242	10.8347	10.7157	733.335	882.648	1686.14	1706.82	0	0	0	0	0	LOC653506	XM_927769.1	LOC653506	17	PREDICTED: Homo sapiens similar to meteorin, glial cell differentiation regulator-like (LOC653506), mRNA.		Molecular function unclassified	Biological process unclassified	2030132	RefSeq	ILMN_30995	XM_927769.1	XM_927769.1		89042163	XP_932862.1	2030132	S	1002	TTTCAGGCCGCCGGTTGTTTCCGTTCCCGAGAATAAAGACGAGGATCCGA	+	7533-7582
ILMN_1782389	NM_005558.3	LAD1	3898	2.00012	10.6935	9.72016	0	0.118551	10.2051	11.2052	0.105395	0.0542795	10.2797	10.1306	11.1669	11.2436	1238.8	1152.95	2103.74	2451.01	0	0	0	0	0	LAD1	NM_005558.3	LAD1	1	Homo sapiens ladinin 1 (LAD1), mRNA.	LadA; MGC10355	Miscellaneous function -> Structural protein	Biological process unclassified	1170349	RefSeq	ILMN_164491	NM_005558.3	NM_005558.3		32455232	NP_005549.2	1170349	A	2357	GGCTGCCATGGCCAGGAGCTAAGTGCCTTTTTGTGTGCAACCACTTACCC	-	201350398-201350447	1q32.1c	The space external to the outermost structure of a cell. For cells without external protective or external encapsulating structures this refers to space outside of the plasma membrane. This term covers the host cell environment outside an intracellular parasite [goid 5576] [evidence IEA]; A thin layer of dense material found in various animal tissues interposed between the cells and the adjacent …
ILMN_1782743	NM_015416.3	LETMD1	25875	2.2245	10.5358	10.5857	0	0.124569	9.97482	11.1283	0.0785225	0.0967044	10.0303	9.91929	11.0599	11.1967	1037.95	986.043	1948.36	2374.12	0	0	0	0	0	LETMD1	NM_001024668.1	LETMD1	12	Homo sapiens LETM1 domain containing 1 (LETMD1), transcript variant 1, mRNA.	DKFZp586A011; HCCR-2; 1110019O13Rik; HCCR1	Receptor	Biological process unclassified	1850379	RefSeq	ILMN_642	NM_015416.3	NM_015416.3		67089164	NP_056231.3	1850379	A	1471	GCCCCAGGTGGGAATCCTTATTTGGCTTAGGACTGATCCACTTCCATGTT	+	49739813-49739862	12q13.13b	Double layer of lipid molecules that encloses all cells, and, in eukaryotes, many organelles; may be a single or double lipid bilayer; also includes associated proteins [goid 16020] [evidence IEA]; Penetrating at least one phospholipid bilayer of a membrane. May also refer to the state of being buried in the bilayer with no exposure outside the bilayer. When used to describe a protein, indicates …
ILMN_1783805	NM_013364.4	PNMA3	29944	3.34885	9.65093	14.6406	0	0.0779278	8.8184	10.5621	0.042691	0.0651937	8.84858	8.78821	10.516	10.6082	448.207	441.613	1358.99	1585.01	0	0	0	0	0	PNMA3	NM_013364.2	PNMA3	X	Homo sapiens paraneoplastic antigen MA3 (PNMA3), mRNA.	MGC132756; MA3; MGC132758; MA5	Molecular function unclassified	Biological process unclassified	7320270	RefSeq	ILMN_16752	NM_013364.4	NM_013364.4		142976815	NP_037496.3	7320270	S	3624	CGGGACCTGTGTGGGACCTGTGTCCTGTGGTGGCCGTTTGCAGTTTCTCT	+	151979356-151979405	Xq28f	A membrane-bounded organelle of eukaryotic cells in which chromosomes are housed and replicated. In most cells, the nucleus contains all of the cell's chromosomes except the organellar chromosomes, and is the site of RNA synthesis and processing. In some species, or in specialized cell types, RNA metabolism or DNA replication may be absent [goid 5634] [evidence IEA]
ILMN_1784110	NM_212503.1	PCTK3	5129	3.20083	8.04173	13.4551	0	0.127737	7.24618	8.92463	0.0337786	0.123189	7.27006	7.22229	8.83752	9.01173	154.367	148.164	439.426	531.006	0.0298701	0.0662338	0	0	1	PCTK3	NM_212503.1	PCTK3	1	Homo sapiens PCTAIRE protein kinase 3 (PCTK3), transcript variant 1, mRNA.	PCTAIRE3; PCTAIRE	Kinase -> Protein kinase -> Non-receptor serine/threonine protein kinase	Protein metabolism and modification -> Protein modification -> Protein phosphorylation;Cell cycle -> Cell cycle control;Cell cycle -> Mitosis	1660025	RefSeq	ILMN_20580	NM_212503.1	NM_212503.1		47078232	NP_997668.1	1660025	A	2952	CTGTATCCCCCAGGTCTCCTCAACACTGGGCTGATCCTGAATGGCACAGG	+	203768347-203768396	1q32.1g	The part of a cell or its extracellular environment in which a gene product is located. A gene product may be located in one or more parts of a cell and its location may be as specific as a particular macromolecular complex, that is, a stable, persistent association of macromolecules that function together [goid 5575] [evidence ND ]
ILMN_1785272	NM_000089.3	COL1A2	1278	3.38713	8.74671	14.548	0	0.118872	7.91083	9.6709	0.118026	0.0141583	7.82738	7.99429	9.68091	9.66089	221.443	252.616	767.65	831.973	0.0025974	0.0012987	0	0	0	COL1A2	NM_000089.3	COL1A2	7	Homo sapiens collagen, type I, alpha 2 (COL1A2), mRNA.	OI4	Extracellular matrix -> Extracellular matrix structural protein	Cell adhesion;Cell structure and motility -> Cell structure	4040671	RefSeq	ILMN_23060	NM_000089.3	NM_000089.3		48762933	NP_000080.2	4040671	S	4070	GCGAAACCTGTATCCGGGCCCAACCTGAAAACATCCCAGCCAAGAACTGG	+	93895613-93895662	7q21.3a	The space external to the outermost structure of a cell. For cells without external protective or external encapsulating structures this refers to space outside of the plasma membrane. This term covers the host cell environment outside an intracellular parasite [goid 5576] [evidence IEA]; The space external to the outermost structure of a cell. For cells without external protective or external en…
ILMN_1786823	NM_001099786.1	ICAM2	3384	2.88006	8.34696	12.3771	0	0.0286063	7.61871	9.14481	0.0259115	0.0121208	7.60039	7.63704	9.15338	9.13624	190.604	197.6	538.536	578.334	0.0038961	0.0025974	0	0	0	ICAM2	NM_000873.2	ICAM2	17	Homo sapiens intercellular adhesion molecule 2 (ICAM2), transcript variant 1, mRNA.	CD102			730156	RefSeq	ILMN_307852	NM_001099786.1	NM_001099786.1		153082685	NP_001093256.1	730156	S	1020	GCCAGATGGTCATCATAGTCACGGTGGTGTCGGTGTTGCTGTCCCTGTTC	-	62080220-62080269	17q23.3b	The membrane surrounding a cell that separates the cell from its external environment. It consists of a phospholipid bilayer and associated proteins [goid 5886] [pmid 11857637] [evidence EXP]; The membrane surrounding a cell that separates the cell from its external environment. It consists of a phospholipid bilayer and associated proteins [goid 5886] [pmid 2497351] [evidence TAS]; Penetrating at…
ILMN_1786972	NM_006513.2	SARS	6301	2.56156	10.3078	11.8329	0	0.200358	9.65162	11.0086	0.0472472	0.194707	9.61821	9.68503	10.871	11.1463	768.369	833.459	1725.86	2282.7	0	0	0	0	0	SARS	NM_006513.2	SARS	1	Homo sapiens seryl-tRNA synthetase (SARS), mRNA.	SERRS; FLJ36399; SERS	Nucleic acid binding -> Other RNA-binding protein;Synthase and synthetase -> Synthetase -> Aminoacyl-tRNA synthetase;Ligase	Protein metabolism and modification -> Amino acid activation	6020093	RefSeq	ILMN_17973	NM_006513.2	NM_006513.2		16306547	NP_006504.2	6020093	S	1496	CGCCCATTGAGCAGGAGCCATCAAAGAAGCAGAAGAAGCAACATGAGGGC	+	109581909-109581958	1p13.3b	All of the contents of a cell excluding the plasma membrane and nucleus, but including other subcellular structures [goid 5737] [evidence IEA]; All of the contents of a cell excluding the plasma membrane and nucleus, but including other subcellular structures [goid 5737] [evidence IEA]
ILMN_1787815	NM_021158.3	TRIB3	57761	2.96771	11.7906	20.5213	0	0.0829659	11.032	12.6014	0.0711808	0.0426219	10.9817	11.0824	12.6315	12.5712	2049.06	2261.8	5757.36	6024.98	0	0	0	0	0	TRIB3	NM_021158.3	TRIB3	20	Homo sapiens tribbles homolog 3 (Drosophila) (TRIB3), mRNA.	TRB3; C20orf97; SKIP3; NIPK; SINK	Kinase -> Protein kinase	Protein metabolism and modification -> Protein modification -> Protein phosphorylation;Signal transduction	1990630	RefSeq	ILMN_21257	NM_021158.3	NM_021158.3		41327717	NP_066981.2	1990630	S	2258	CATGGGGCTTCTGACCTGAGCACCAAGGTTGAGGGACAGGATTAGGCAGG	+	326009-326058	20p13f	A membrane-bounded organelle of eukaryotic cells in which chromosomes are housed and replicated. In most cells, the nucleus contains all of the cell's chromosomes except the organellar chromosomes, and is the site of RNA synthesis and processing. In some species, or in specialized cell types, RNA metabolism or DNA replication may be absent [goid 5634] [evidence ISS]; A membrane-bounded organelle …
ILMN_1788192	NM_016608.1	ARMCX1	51309	2.67326	9.95558	11.9956	0	0.0645928	9.27152	10.6901	0.057234	0.0299417	9.23105	9.31199	10.7113	10.6689	587.407	639.341	1555.45	1652.55	0	0	0	0	0	ARMCX1	NM_016608.1	ARMCX1	X	Homo sapiens armadillo repeat containing, X-linked 1 (ARMCX1), mRNA.	DKFZp686P06199; ALEX1	Molecular function unclassified	Oncogenesis -> Tumor suppressor	4230451	RefSeq	ILMN_9172	NM_016608.1	NM_016608.1		7706142	NP_057692.1	4230451	S	1256	CATGGTCTGTCGCTTGGACTCAGCTGTGCAGATGGCTGGGCTAAGACTGT	+	100695454-100695503	Xq22.1c	Double layer of lipid molecules that encloses all cells, and, in eukaryotes, many organelles; may be a single or double lipid bilayer; also includes associated proteins [goid 16020] [evidence IEA]; Penetrating at least one phospholipid bilayer of a membrane. May also refer to the state of being buried in the bilayer with no exposure outside the bilayer. When used to describe a protein, indicates …
ILMN_1790529	NM_002345.3	LUM	4060	10.7657	8.5738	28.9858	0	0.0446663	7.02929	10.4577	0.0328143	0.0303035	7.00609	7.0525	10.4791	10.4362	128.968	131.859	1326.98	1413.99	0.277922	0.231169	0	0	2	LUM	NM_002345.3	LUM	12	Homo sapiens lumican (LUM), mRNA.	SLRR2D; LDC	Receptor;Extracellular matrix	Signal transduction -> Cell communication -> Cell adhesion-mediated signaling;Sensory perception -> Vision	2490364	RefSeq	ILMN_4223	NM_002345.3	NM_002345.3		61742794	NP_002336.1	2490364	S	1316	GCGTTTGGATGGCAATCGCATCTCAGAAACCAGTCTTCCACCGGATATGT	-	91497982-91498031	12q21.33c	The space external to the outermost structure of a cell. For cells without external protective or external encapsulating structures this refers to space outside of the plasma membrane. This term covers the host cell environment outside an intracellular parasite [goid 5576] [pmid 14718574] [evidence NAS]; A layer consisting mainly of proteins (especially collagen) and glycosaminoglycans (mostly as…
ILMN_1791726	NM_006086.2	TUBB3	10381	2.04753	11.5453	13.0865	0	0.0728413	11.0399	12.0738	0.0212993	0.0696577	11.055	11.0248	12.0245	12.123	2162.22	2180.61	3801.43	4450.58	0	0	0	0	0	TUBB3	NM_006086.2	TUBB3	16	Homo sapiens tubulin, beta 3 (TUBB3), mRNA.	TUBB4; MC1R; beta-4	Cytoskeletal protein -> Microtubule family cytoskeletal protein -> Tubulin	Intracellular protein traffic;Cell cycle -> Mitosis -> Chromosome segregation;Cell structure and motility -> Cell structure;Cell structure and motility -> Cell motility	4050040	RefSeq	ILMN_16399	NM_006086.2	NM_006086.2		50592995	NP_006077.2	4050040	S	1567	TCCTCCCCACCTAGGCCACGTGTGAGCTGCTCCTGTCTCTGTCTTATTGC	+	88529862-88529911	16q24.3b	All of the contents of a cell excluding the plasma membrane and nucleus, but including other subcellular structures [goid 5737] [evidence IEA]; Any of the long, generally straight, hollow tubes of internal diameter 12-15 nm and external diameter 24 nm found in a wide variety of eukaryotic cells; each consists (usually) of 13 protofilaments of polymeric tubulin, staggered in such a manner that the…
ILMN_1791759	NM_001565.2	CXCL10	3627	2.61078	8.80714	11.3742	0	0.147179	8.14206	9.52655	0.146186	0.0170712	8.24543	8.0387	9.51447	9.53862	294.968	260.616	689.378	764.461	0	0	0	0	0	CXCL10	NM_001565.1	CXCL10	4	Homo sapiens chemokine (C-X-C motif) ligand 10 (CXCL10), mRNA.	IFI10; crg-2; mob-1; INP10; gIP-10; C7; SCYB10; IP-10	Signaling molecule -> Cytokine -> Other cytokine;Signaling molecule -> Chemokine	Signal transduction -> Cell surface receptor mediated signal transduction -> Cytokine and chemokine mediated signaling pathway;Signal transduction -> Intracellular signaling cascade -> JNK cascade;Signal transduction -> Cell communication -> Ligand-mediated signaling;Immunity and defense -> Macrophage-mediated immunity;Immunity and defense -> Interferon-mediated immunity;Immunity and defense -> O…	6270553	RefSeq	ILMN_5066	NM_001565.2	NM_001565.2		149999381	NP_001556.2	6270553	S	793	GACTTCCACTGCCATCCTCCCAAGGGGCCCAAATTCTTTCAGTGGCTACC	-	77161627-77161676	4q21.1a	The space external to the outermost structure of a cell. For cells without external protective or external encapsulating structures this refers to space outside of the plasma membrane. This term covers the host cell environment outside an intracellular parasite [goid 5576] [evidence IEA]; That part of a multicellular organism outside the cells proper, usually taken to be outside the plasma membra…
ILMN_1792506	NM_015900.1	PLA1A	51365	6.34496	8.751	22.4018	0	0.119594	7.51911	10.1847	0.0860535	0.0830508	7.57996	7.45826	10.2434	10.126	188.279	174.49	1132.87	1137.03	0.0038961	0.00649351	0	0	0	PLA1A	NM_015900.1	PLA1A	3	Homo sapiens phospholipase A1 member A (PLA1A), mRNA.	PSPLA1; PS-PLA1	Hydrolase -> Lipase -> Phospholipase	Lipid, fatty acid and steroid metabolism -> Phospholipid metabolism	3400307	RefSeq	ILMN_9868	NM_015900.1	NM_015900.1		7706660	NP_056984.1	3400307	S	1382	CTGAAGATAGCCTGTGTGTAGTTTAACCTGGGCAGGACACATCTCCCTGC	+	120831001-120831005:120831006-120831050	3q13.33a	The space external to the outermost structure of a cell. For cells without external protective or external encapsulating structures this refers to space outside of the plasma membrane. This term covers the host cell environment outside an intracellular parasite [goid 5576] [evidence IEA]
ILMN_1792538	NM_006137.6	CD7	924	2.15268	10.1263	9.52422	0	0.140307	9.58831	10.6944	0.00898535	0.140019	9.58196	9.59467	10.5954	10.7935	750.597	775.467	1437.31	1798.4	0	0	0	0	0	CD7	NM_006137.6	CD7	17	Homo sapiens CD7 molecule (CD7), mRNA.	Tp40; LEU-9; GP40; TP41	Receptor -> Immunoglobulin receptor family member;Defense/immunity protein -> Immunoglobulin receptor family member	Immunity and defense -> T-cell mediated immunity	6330091	RefSeq	ILMN_25321	NM_006137.6	NM_006137.6		61676094	NP_006128.1	6330091	S	1223	ACGGGAGGAGACCAGTCCCCCACCCAGCCGTACCAGAAATAAAGGCTTCT	-	80272756-80272805	17q25.3g	That fraction of cells, prepared by disruptive biochemical methods, that includes the plasma and other membranes [goid 5624] [pmid 3501369] [evidence TAS]; The membrane surrounding a cell that separates the cell from its external environment. It consists of a phospholipid bilayer and associated proteins [goid 5886] [pmid 3258561] [evidence TAS]; The membrane surrounding a cell that separates the …
ILMN_1794190	NM_020739.2	CCPG1	9236	2.37999	10.0842	10.6888	0	0.062775	9.47807	10.729	0.0561492	0.0280707	9.43837	9.51778	10.7489	10.7092	679.372	736.027	1590.41	1696.88	0	0	0	0	0	CCPG1	NM_004748.3	CCPG1	15	Homo sapiens cell cycle progression 1 (CCPG1), transcript variant 2, mRNA.	KIAA1254; CPR8	Molecular function unclassified	Developmental processes -> Embryogenesis	6220674	RefSeq	ILMN_182875	NM_020739.2	NM_020739.2		75677573	NP_065790.2	6220674	A	6166	TGTGGGTTCAAGAGCCCTCTGACTTGTGAAGAATTTGCTGCCCTCTTAAG	-	55647920-55647969	15q21.3b-q21.3c	Double layer of lipid molecules that encloses all cells, and, in eukaryotes, many organelles; may be a single or double lipid bilayer; also includes associated proteins [goid 16020] [evidence IEA]; Penetrating at least one phospholipid bilayer of a membrane. May also refer to the state of being buried in the bilayer with no exposure outside the bilayer. When used to describe a protein, indicates …
ILMN_1794677	NM_007267.5	TMC6	11322	3.00605	10.0136	13.456	0	0.166238	9.25109	10.839	0.0742745	0.148723	9.19857	9.30361	10.7338	10.9441	574.658	635.614	1576.04	1977.43	0	0	0	0	0	TMC6	NM_007267.5	TMC6	17	Homo sapiens transmembrane channel-like 6 (TMC6), mRNA.	LAK-4P; EVIN1; EV1; EVER1	Ion channel -> Other ion channel	Biological process unclassified	4290209	RefSeq	ILMN_19035	NM_007267.5	NM_007267.5		34222212	NP_009198.3	4290209	S	2623	GACCCTGCTGGGACACCAGGACAAGGAAGACAGTTTCGCCTCTCGAAAGC	-	73620710-73620759	17q25.3a-q25.3b	The irregular network of unit membranes, visible only by electron microscopy, that occurs in the cytoplasm of many eukaryotic cells. The membranes form a complex meshwork of tubular channels, which are often expanded into slitlike cavities called cisternae. The ER takes two forms, rough (or granular), with ribosomes adhering to the outer surface, and smooth (with no ribosomes attached) [goid 5783…
ILMN_1795181	NM_017631.4	DDX60	55601	2.33838	7.64552	9.44892	0	0.168844	7.05728	8.28279	0.16031	0.0529994	7.17064	6.94392	8.24531	8.32026	144.184	122.083	295.829	332.794	0.101299	0.38961	0	0	2	DDX60	NM_017631.3	DDX60	4	Homo sapiens DEAD (Asp-Glu-Ala-Asp) box polypeptide 60 (DDX60), mRNA.	FLJ20035; FLJ10787	Nucleic acid binding -> Helicase -> DNA helicase;Hydrolase	Nucleoside, nucleotide and nucleic acid metabolism;Developmental processes -> Meiosis	7610053	RefSeq	ILMN_17673	NM_017631.4	NM_017631.4		141803067	NP_060101.2	7610053	S	5065	ACTCTAGGCACAATCGGTGTCAATCGCTCTCAGGCTCCAGTGCTGTTGTC	-	169379554-169379603	4q32.3e
ILMN_1796245	NM_001375.2	DNASE2	1777	2.66202	10.1829	12.1329	0	0.142147	9.50106	10.9136	0.0616841	0.128066	9.45745	9.54468	10.823	11.0041	690.938	747.75	1674.12	2062.28	0	0	0	0	0	DNASE2	NM_001375.2	DNASE2	19	Homo sapiens deoxyribonuclease II, lysosomal (DNASE2), mRNA.	DNASE2A; DNL; DNL2	Nucleic acid binding -> Nuclease -> Endodeoxyribonuclease;Hydrolase	Nucleoside, nucleotide and nucleic acid metabolism -> DNA metabolism -> DNA degradation;Apoptosis -> Apoptotic processes	6200315	RefSeq	ILMN_27899	NM_001375.2	NM_001375.2		58331228	NP_001366.1	6200315	S	1880	CCCCTTCCTAGCTGTATGACCTTGATTGTGTGCCTTAACCGCTCTGTGAC	-	12986103-12986152	19p13.13c	The space external to the outermost structure of a cell. For cells without external protective or external encapsulating structures this refers to space outside of the plasma membrane. This term covers the host cell environment outside an intracellular parasite [goid 5576] [evidence IEA]; A cytoplasmic, membrane-bounded organelle that is found in most animal cells and that contains a variety of h…
ILMN_1796417	NM_133436.1	ASNS	440	3.14711	13.4605	26.0471	0	0.0680107	12.6589	14.3129	0.0313321	0.0603636	12.681	12.6367	14.3556	14.2702	6938.79	6824.93	20045.8	20283.3	0	0	0	0	0	ASNS	NM_133436.1	ASNS	7	Homo sapiens asparagine synthetase (ASNS), transcript variant 1, mRNA.	TS11	Synthase and synthetase -> Synthetase;Ligase -> Other ligase	Amino acid metabolism -> Amino acid biosynthesis	1510296	RefSeq	ILMN_14195	NM_133436.1	NM_133436.1		19718773	NP_597680.1	1510296	A	2101	AATGCCACTGACCCTTCTGCCCGCACGCTGACCCACTACAAGTCAGCTGT	-	97319516-97319565	7q21.3d	That fraction of cells, prepared by disruptive biochemical methods, that is soluble in water [goid 5625] [pmid 2564390] [evidence IDA]; That part of the cytoplasm that does not contain membranous or particulate subcellular components [goid 5829] [pmid 2564390] [evidence EXP]
ILMN_1800276	NM_002901.1	RCN1	5954	6.21253	10.3753	22.7275	0	0.00909204	9.14103	11.7762	0.00414685	0.00809128	9.13809	9.14396	11.7819	11.7705	550.794	569.4	3174.09	3465.74	0	0	0	0	0	RCN1	NM_002901.1	RCN1	11	Homo sapiens reticulocalbin 1, EF-hand calcium binding domain (RCN1), mRNA.	FLJ37041; PIG20; RCN; RCAL	Select calcium binding protein -> Calmodulin related protein	Signal transduction -> Intracellular signaling cascade -> Calcium mediated signaling	1500168	RefSeq	ILMN_8159	NM_002901.1	NM_002901.1		4506454	NP_002892.1	1500168	S	1989	GGAATGAGGACAAGGTGATACTCTGAGCTGTGGACTGAACTGGCAGACAC	+	32083535-32083584	11p13e	The irregular network of unit membranes, visible only by electron microscopy, that occurs in the cytoplasm of many eukaryotic cells. The membranes form a complex meshwork of tubular channels, which are often expanded into slitlike cavities called cisternae. The ER takes two forms, rough (or granular), with ribosomes adhering to the outer surface, and smooth (with no ribosomes attached) [goid 5783…
ILMN_1800796	NM_000997.3	RPL37	6167	2.55075	9.78231	11.3448	0	0.176853	9.13015	10.4811	0.122455	0.127599	9.21673	9.04356	10.3908	10.5713	581.619	530.107	1254.71	1549.36	0	0	0	0	0	RPL37	NM_000997.3	RPL37	5	Homo sapiens ribosomal protein L37 (RPL37), mRNA.	MGC99572	Nucleic acid binding -> Ribosomal protein	Protein metabolism and modification -> Protein biosynthesis	4280743	RefSeq	ILMN_138392	NM_000997.3	NM_000997.3		60218902	NP_000988.1	4280743	S	7317	CCTGCGTCACAGGGAAGCAACCTACAGAGAAGCAGCAGCTCCCCAAGAGA	-	40861390-40861439	5p13.1b	The living contents of a cell; the matter contained within (but not including) the plasma membrane, usually taken to exclude large vacuoles and masses of secretory or ingested material. In eukaryotes it includes the nucleus and cytoplasm [goid 5622] [evidence IEA]; An intracellular organelle, about 200 A in diameter, consisting of RNA and protein. It is the site of protein biosynthesis resulting …
ILMN_1801766	NM_017918.3	CCDC109B	55013	2.34637	9.51991	10.2461	0	0.167152	8.92455	10.155	0.0197677	0.165979	8.91057	8.93853	10.0376	10.2723	468.922	491.262	981.955	1254.7	0	0	0	0	0	CCDC109B	NM_017918.3	CCDC109B	4	Homo sapiens coiled-coil domain containing 109B (CCDC109B), mRNA.	FLJ20647	Molecular function unclassified	Biological process unclassified	1780259	RefSeq	ILMN_11144	NM_017918.3	NM_017918.3		34147587	NP_060388.1	1780259	S	999	GACCTTGCTAAGGCTAAAGAATCCCTGAAACAGGCGCGTCATTCTCTCTG	+	110825961-110825972:110828120-110828157	4q25c	Double layer of lipid molecules that encloses all cells, and, in eukaryotes, many organelles; may be a single or double lipid bilayer; also includes associated proteins [goid 16020] [evidence IEA]; Penetrating at least one phospholipid bilayer of a membrane. May also refer to the state of being buried in the bilayer with no exposure outside the bilayer. When used to describe a protein, indicates …
ILMN_1802109	XM_001134449.1	KBTBD9	114818	2.06548	9.23685	8.62295	0	0.0871067	8.72842	9.7749	0.0553672	0.0672462	8.76757	8.68927	9.72735	9.82245	424.975	412.011	793.178	925.91	0	0	0	0	0	KBTBD9	XM_940375.1	KBTBD9	2	PREDICTED: Homo sapiens kelch repeat and BTB (POZ) domain containing 9 (KBTBD9), mRNA.		Molecular function unclassified	Biological process unclassified	510703	RefSeq	ILMN_165168	XM_001134449.1	XM_001134449.1		113412893	XP_001134449.1	510703	A	4756	GGTGCAAGTGTGAACCCAAGGACTGGAGCACAAATTCCTAACTGCCTGGG	+	23784696-23784745	2p24.1a
ILMN_1802699	NM_001018073.1	PCK2	5106	2.14984	8.86551	9.02931	0	0.0138669	8.33057	9.4348	0.00963247	0.0099753	8.32376	8.33738	9.42775	9.44186	312.017	321.683	649.524	711.913	0	0	0	0	0	PCK2	NM_001018073.1	PCK2	14	Homo sapiens phosphoenolpyruvate carboxykinase 2 (mitochondrial) (PCK2), nuclear gene encoding mitochondrial protein, transcript variant 2, mRNA.	PEPCK; PEPCK2; PEPCK-M	Lyase -> Decarboxylase	Carbohydrate metabolism -> Gluconeogenesis	7320682	RefSeq	ILMN_18787	NM_001018073.1	NM_001018073.1		66346722	NP_001018083.1	7320682	I	1461	CTGCCAGGAGGCACAGAAGTCATGAACGTTTGCAGTTTCCAGTCCCAGGC	+	23639357-23639406	14q12a	A semiautonomous, self replicating organelle that occurs in varying numbers, shapes, and sizes in the cytoplasm of virtually all eukaryotic cells. It is notably the site of tissue respiration [goid 5739] [evidence IEA]; A semiautonomous, self replicating organelle that occurs in varying numbers, shapes, and sizes in the cytoplasm of virtually all eukaryotic cells. It is notably the site of tissue…
ILMN_1803194	NM_000154.1	GALK1	2584	2.12083	12.2625	15.1759	0	0.186102	11.7322	12.8168	0.173947	0.066154	11.6092	11.8552	12.7701	12.8636	3229.07	3943.05	6266.84	7267.87	0	0	0	0	0	GALK1	NM_000154.1	GALK1	17	Homo sapiens galactokinase 1 (GALK1), mRNA.	GALK; GK1	Kinase -> Carbohydrate kinase	Carbohydrate metabolism -> Monosaccharide metabolism	3520278	RefSeq	ILMN_18040	NM_000154.1	NM_000154.1		4503894	NP_000145.1	3520278	S	1303	GTGCCCGGTGCCATCTTCCATATCCGGGTGCTCAATAAACTTGTGCCTCC	-	73754026-73754075	17q25.1d	All of the contents of a cell excluding the plasma membrane and nucleus, but including other subcellular structures [goid 5737] [pmid 18029348] [evidence IDA]; A compound membranous cytoplasmic organelle of eukaryotic cells, consisting of flattened, ribosome-free vesicles arranged in a more or less regular stack. The Golgi apparatus differs from the endoplasmic reticulum in often having slightly …
ILMN_1803211	NM_012168.4	FBXO2	26232	2.4547	10.609	11.9472	0	0.119644	9.98095	11.2765	0.111129	0.044329	9.90237	10.0595	11.2452	11.3078	943.395	1090.37	2235.56	2556.41	0	0	0	0	0	FBXO2	NM_012168.4	FBXO2	1	Homo sapiens F-box protein 2 (FBXO2), mRNA.	Fbs1; FBG1; FBX2; NFB42	Molecular function unclassified	Biological process unclassified	4540215	RefSeq	ILMN_166168	NM_012168.4	NM_012168.4		48995171	NP_036300.2	4540215	S	1302	TAGTCCATAGCGTCCTCACCTTCCCCAAGCCACACATCCTCCTCCCATCC	-	11708632-11708681	1p36.22b
ILMN_1803277	NM_005115.3	MVP	9961	2.48533	8.02399	10.3818	0	0.0602187	7.3941	8.70754	0.0582728	0.0151846	7.43531	7.3529	8.71828	8.6968	171.827	162.45	403.531	427.221	0.00519481	0.0103896	0	0	0	MVP	NM_005115.3	MVP	16	Homo sapiens major vault protein (MVP), transcript variant 2, mRNA.	LRP; VAULT1	Nucleic acid binding -> Ribonucleoprotein	Biological process unclassified	3360646	RefSeq	ILMN_3769	NM_005115.3	NM_005115.3		19913411	NP_005106.2	3360646	A	2553	GTCCCTGGGCCTGAAATCAACCCTCATCACCGATGGCTCCACTCCCATCA	+	29766598-29766647	16p11.2d	A membrane-bounded organelle of eukaryotic cells in which chromosomes are housed and replicated. In most cells, the nucleus contains all of the cell's chromosomes except the organellar chromosomes, and is the site of RNA synthesis and processing. In some species, or in specialized cell types, RNA metabolism or DNA replication may be absent [goid 5634] [pmid 7585126] [evidence TAS]; Any of the num…
[truncated: 109 more rows]
[truncated: 4 more columns]
