# Supplementary material for: Chemical proteomic identification of T-plastin as a novel host cell response factor in HCV infection
Source: Sci Rep. 2015 Apr 24;5:9773. doi: 10.1038/srep09773 (PMC4408979; doi:10.1038/srep09773)
Supplement: Supplementary Information — Supplementary Dataset II [file srep09773-s3.xls]

## Sheet: a)
Table S2-a. SILAC-based quantitation result of proteins showing H/L > 2 upon Flu-IA treatment in "light" Huh7.5 expressing HCV2a replicon
Accession	Description	Averaged Heavy/Light	Sum (Coverage)	Sum (# Proteins)	Sum (# Unique Peptides)	Sum (# Peptides)	Sum (# PSMs)	Trial01: Area	Trial01: Heavy/Light	Trial01: Heavy/Light Count	Trial01: Heavy/Light Variability [%]	Trial02: Area	Trial02: Heavy/Light	Trial02: Heavy/Light Count	Trial02: Heavy/Light Variability [%]	Trial03: Area	Trial03: Heavy/Light	Trial03: Heavy/Light Count	Trial03: Heavy/Light Variability [%]	# Peptides A8	# Peptides B8	# Peptides C8	# PSM A8	# PSM B8	# PSM C8	Coverage A8	Coverage B8	Coverage C8	Score A8	Score B8	Score C8	# AAs	MW [kDa]	calc. pI
IPI00943181.1	Uncharacterized protein	47.373	0.3661	1	2	8	17	1887000	47.373	1		1698000	47.373	1		1698000	47.373	1		7	4	6	7	4	6	0.3031	0.2126	0.3031	5.87	5.87	5.87	254	29.1	6.71
IPI00010896.3	Chloride intracellular channel protein 1	24.385	0.39	7	6	9	37	13650000	24.816	4	29.8	10280000	23.523	3	16	10710000	24.816	6	39	7	6	8	12	10	15	0.2822	0.2697	0.3776	8.82	8.82	10.6	241	26.9	5.17
IPI00893541.1	14 kDa protein	19.372	0.439	1	1	5	42	7392000	19.372	1		7392000	19.372	1		7392000	19.372	1		5	5	5	14	14	14	0.439	0.439	0.439	11.24	11.24	11.24	123	13.5	7.3
IPI00216298.6	Thioredoxin	16.5717	0.5143	2	5	6	49	70130000	12.893	5	229.3	66540000	4.682	2	17.8	70130000	32.14	5	81.8	5	4	6	18	13	18	0.4286	0.3143	0.5143	26.67	21.26	26.67	105	11.7	4.92
IPI00784295.2	Isoform 1 of Heat shock protein HSP 90-alpha	14.867	0.2363	14	3	19	104	11820000	14.867	1		11820000	14.867	1		11820000	14.867	1		18	17	19	36	32	36	0.2254	0.2077	0.2363	14.46	12.37	14.46	732	84.6	5.02
IPI00030781.1	Isoform Alpha of Signal transducer and activator of transcription 1-alpha/beta	14.2187	0.1387	4	7	9	22	641200	14.444	2	7.1	602700	14.444	2	7.1	745800	13.768	3	14.3	8	5	9	8	5	9	0.1267	0.076	0.1387	1.76	1.76	1.76	750	87.3	6.05
IPI00552941.4	Uncharacterized protein	12.4677	0.2592	13	6	17	45	3145000	11.937	3	19.3	2270000	12.733	2	9.6	3145000	12.733	2	9.6	14	11	17	15	12	18	0.2197	0.1775	0.2592	6.01	4.19	6.01	710	80.6	8.28
IPI01012004.1	cDNA PSEC0175 fis, clone OVARC1000169, highly similar to Protein disulfide-isomerase A3	11.5383	0.4688	5	11	22	115	10910000	13.81	8	47.1	10910000	9.18	7	60	10910000	11.625	9	58.9	22	18	20	41	35	39	0.4688	0.3625	0.4125	26.47	22.34	26.47	480	54.1	7.21
IPI00982482.2	Uncharacterized protein	11.306	0.091	4	7	11	23	3515000	12.172	2	105.1	1164000	6.804	1		1233000	14.942	4	46.7	9	5	9	9	5	9	0.0733	0.0354	0.0709	0	0	0	1242	142.2	6.09
IPI00893035.1	Uncharacterized protein	11.277	0.074	6	3	12	28	1510000	11.277	1		1087000	11.277	1		2959000	11.277	1		10	8	9	11	8	9	0.0495	0.0393	0.0601	2.09	2.09	2.09	2162	235.9	6.55
IPI01013559.1	cDNA FLJ58502, highly similar to Protein disulfide-isomerase A6	10.821	0.2082	5	3	8	28	1949000	10.821	2	41.6	1949000	10.821	2	41.6	1949000	10.821	2	41.6	8	8	8	10	9	9	0.2082	0.2082	0.2082	3.7	3.7	3.7	437	47.8	5.08
IPI00744488.1	IPO4 protein variant (Fragment)	10.741	0.0528	3	3	5	11	453100	10.741	1		398300	10.741	1		484800	10.741	1		4	3	4	4	3	4	0.0528	0.0422	0.0515	0	0	0	758	81.8	4.79
IPI00640510.2	Uncharacterized protein	10.735	0.1113	13	1	8	19	2787000	10.735	1		1807000	10.735	1		2787000	10.735	1		6	6	7	6	6	7	0.0821	0.0876	0.0932	0	0	0	719	81.1	8.41
IPI00984352.1	Uncharacterized protein	10.7283	0.2954	8	4	9	27	2083000	9.912	1		2083000	9.912	1		2557000	12.361	3	33.6	7	7	9	8	8	11	0.2062	0.2062	0.2954	2.19	2.19	3.81	325	37.7	6.15
IPI00100160.3	Isoform 1 of Cullin-associated NEDD8-dissociated protein 1	9.27733	0.1106	3	7	14	39	1392000	5.39	2	96.4	1392000	9.311	1		1392000	13.131	2	54.5	12	10	13	14	11	14	0.0951	0.0813	0.1024	1.71	1.71	3.5	1230	136.3	5.78
IPI00299506.9	Isoform 2 of Glucosamine--fructose-6-phosphate aminotransferase [isomerizing] 1	8.795	0.2203	4	9	14	38	4703000	9.424	5	34.1	4703000	7.537	3	34.1	4703000	9.424	5	34.1	13	9	13	14	10	14	0.2041	0.1395	0.1997	4.28	4.28	7.11	681	76.7	6.84
IPI00009904.1	Protein disulfide-isomerase A4	8.06567	0.4109	5	15	26	101	7966000	7.375	7	44.9	4961000	8.774	2	70.5	6850000	8.048	6	49.7	25	19	25	37	29	35	0.3984	0.2682	0.3938	20.96	13.25	20.96	645	72.9	5.07
IPI01015591.2	Uncharacterized protein	7.95	0.1365	2	6	10	23	5711000	7.95	1		1249000	7.95	1		1633000	7.95	1		10	5	8	10	5	8	0.1365	0.0689	0.1135	1.87	1.87	1.87	784	89.4	7.46
IPI00298961.3	Exportin-1	7.53667	0.0672	10	2	7	14	881100	8.3	2	50.8	814800	6.01	1		1379000	8.3	2	50.8	5	3	6	5	3	6	0.0476	0.0299	0.0588	1.71	1.71	1.71	1071	123.3	6.06
IPI00963899.3	cDNA FLJ38173 fis, clone FCBBF1000053, highly similar to HYDROXYMETHYLGLUTARYL-COA SYNTHASE, CYTOPLASMIC	7.44067	0.279	4	8	13	28	4725000	8.28	5	49.2	4725000	6.012	3	5.4	4662000	8.03	6	48.1	10	6	11	11	6	11	0.1965	0.1238	0.2554	3.59	3.59	5.35	509	56.2	5.41
IPI00797941.3	cDNA FLJ57770, moderately similar to ADP-ribosylation factor 3	7.418	0.1042	7	2	2	8	850900	7.418	1		1104000	7.418	1		850900	7.418	1		2	1	2	3	2	3	0.1042	0.0486	0.1042	0	0	0	144	16.1	7.34
IPI00010796.1	Protein disulfide-isomerase	7.202	0.4134	5	17	24	116	13550000	7.124	9	55.9	12500000	7.358	6	105.2	13550000	7.124	13	50.4	23	18	21	43	34	39	0.3996	0.315	0.372	20.99	15.58	20.99	508	57.1	4.87
IPI00645078.1	Ubiquitin-like modifier-activating enzyme 1	6.519	0.0671	8	4	7	18	1054000	6.519	2	36.8	1287000	6.519	2	36.8	1287000	6.519	2	36.8	5	6	7	5	6	7	0.051	0.0595	0.0671	3.59	3.59	3.59	1058	117.8	5.76
IPI00910005.1	cDNA FLJ59832, moderately similar to Prostaglandin E synthase 3	5.907	0.3145	5	2	5	9	1615000	5.907	1		1790000	5.907	1		1737000	5.907	1		4	2	3	4	2	3	0.2419	0.0806	0.2177	0	0	0	124	14.6	4.31
IPI00978387.1	Uncharacterized protein	5.891	0.318	20	15	25	80	4375000	5.891	9	51.2	4375000	5.891	5	48.5	4375000	5.891	13	51.2	25	17	21	30	23	27	0.318	0.1825	0.2361	9.17	5.3	9.17	915	102.9	5.6
IPI00026781.3	Fatty acid synthase	5.87167	0.5321	5	87	100	488	32570000	6.165	56	75.5	32570000	5.635	40	71.4	32570000	5.815	72	68.8	79	67	98	162	136	190	0.4062	0.3493	0.5249	146.48	113.85	172.58	2511	273.3	6.44
IPI00219757.13	Glutathione S-transferase P	5.658	0.3952	2	4	6	24	2385000	5.282	2	76.6	1897000	8.352	1		2417000	3.34	3	26.4	5	3	6	9	5	10	0.3476	0.2048	0.3952	6.4	2.57	6.4	210	23.3	5.64
IPI00910458.2	Uncharacterized protein	5.37167	0.1794	7	6	6	21	2318000	5.142	4	50.6	1664000	5.831	3	63.5	2318000	5.142	4	50.6	6	4	6	8	5	8	0.1794	0.1187	0.1794	1.84	0	1.84	379	41.8	5.59
IPI00414676.6	Heat shock protein HSP 90-beta	5.27567	0.366	21	10	29	176	12490000	5.657	6	56.6	12490000	5.085	5	41.9	12490000	5.085	7	41.9	26	26	29	56	57	63	0.3315	0.3108	0.366	29.73	25.61	29.73	724	83.2	5.03
IPI00012011.6	Cofilin-1	5.24467	0.6205	12	8	12	69	10160000	4.852	5	26.3	8024000	5.078	4	50.3	11540000	5.804	8	50.9	9	7	12	22	16	31	0.506	0.4277	0.6205	16.79	15.4	20.56	166	18.5	8.09
IPI00007402.3	Importin-7	5.099	0.0568	1	1	5	10	680300	5.099	1		453100	5.099	1		723900	5.099	1		4	2	4	4	2	4	0.0424	0.0231	0.0443	0	0	0	1038	119.4	4.82
IPI00396018.1	Isoform 3 of Acetyl-CoA carboxylase 1	5.084	0.0331	7	3	5	11	569300	5.084	1		569300	5.084	1		754800	5.084	1		3	4	4	3	4	4	0.0137	0.0247	0.022	0	0	0	2268	257.1	6.61
IPI01022596.1	51 kDa protein	4.89333	0.0716	4	2	3	12	1879000	4.915	1		1879000	4.915	1		1879000	4.85	2	2	3	3	3	4	4	4	0.0716	0.0716	0.0716	2.33	2.33	2.33	447	51.4	6.68
IPI00554786.5	Isoform 5 of Thioredoxin reductase 1, cytoplasmic	4.793	0.2665	17	9	9	29	7793000	4.594	6	66.6	4535000	5.191	5	102.7	7793000	4.594	8	103.4	9	6	8	11	8	10	0.2665	0.1824	0.2365	5.97	3.72	5.97	499	54.7	6.47
IPI01020686.1	Uncharacterized protein	4.765	0.6644	27	5	21	146	13590000	5.292	5	142.4	12390000	3.711	2	56.5	15530000	5.292	5	142.4	17	10	21	51	30	65	0.5264	0.3195	0.6644	44.84	29.44	53.72	435	48.5	5.2
IPI00186290.6	Elongation factor 2	4.75667	0.5571	7	38	46	280	41420000	5.17	31	72.3	22810000	4.179	17	56.9	46870000	4.921	41	71	35	23	43	103	60	117	0.3939	0.2657	0.5501	86.53	58.86	119.15	858	95.3	6.83
IPI00007752.1	Tubulin beta-2C chain	4.69133	0.5888	22	2	20	140	13590000	5.473	2	99.5	12330000	3.128	1		15530000	5.473	2	99.5	16	8	20	50	26	64	0.4539	0.218	0.5888	42.38	25.13	51.27	445	49.8	4.89
IPI00246058.10	Programmed cell death 6-interacting protein	4.55767	0.1071	7	7	9	37	3030000	4.604	3	44.6	3030000	3.754	2	83.6	3030000	5.315	4	39.8	9	8	8	13	12	12	0.1071	0.0956	0.0956	1.66	1.66	1.66	868	96	6.52
IPI00218320.4	Isoform 3 of Tropomyosin alpha-3 chain	4.51267	0.3522	45	9	11	54	4269000	4.359	4	22	4237000	4.82	3	30.5	4237000	4.359	6	41.3	11	9	10	19	17	18	0.3522	0.2874	0.3239	20.07	20.07	20.07	247	28.9	4.81
IPI00000874.1	Peroxiredoxin-1	4.481	0.6633	6	11	14	126	42750000	4.469	11	38	40580000	4.487	4	18.5	45770000	4.487	12	47.3	12	10	14	44	34	48	0.5327	0.4472	0.6633	38.43	29.73	44.68	199	22.1	8.13
IPI00029997.1	6-phosphogluconolactonase	4.436	0.1628	1	3	3	9	1200000	4.436	1		1200000	4.436	1		1200000	4.436	1		3	3	3	3	3	3	0.1628	0.1628	0.1628	0	0	0	258	27.5	6.05
IPI00642211.3	Aminopeptidase B	4.30367	0.1626	3	4	10	30	1235000	3.835	1		1624000	3.835	1		1243000	5.241	3	31.2	8	8	9	10	10	10	0.1231	0.1261	0.1459	0	0	0	658	73.5	6.11
IPI00168184.8	cDNA FLJ56053, highly similar to Serine/threonine-protein phosphatase 2A 65 kDa regulatory subunit A alpha isoform	4.267	0.1729	5	5	9	19	1733000	4.244	2	19	1376000	3.738	1		1864000	4.819	3	39.1	7	4	8	7	4	8	0.1336	0.0688	0.1513	1.63	0	3.66	509	56.8	5.69
IPI00218914.5	Retinal dehydrogenase 1	4.17433	0.3333	19	13	15	54	3444000	5.075	5	144.3	3412000	2.481	3	32.5	4295000	4.967	9	137.3	12	10	14	18	16	20	0.2655	0.2156	0.3094	5.35	5.35	7.07	501	54.8	6.73
IPI00983296.2	Uncharacterized protein	3.97	0.2061	4	17	25	75	2599000	3.88	8	56.2	2586000	4.15	4	56.2	3997000	3.88	12	87.1	20	16	24	25	21	29	0.1593	0.1238	0.2061	8.82	6.9	8.82	1155	126.1	8.18
IPI00910755.1	cDNA FLJ51707, highly similar to Heat-shock protein 105 kDa	3.956	0.0829	6	2	6	16	1162000	3.956	1		1261000	3.956	1		1261000	3.956	1		4	6	6	4	6	6	0.0626	0.0829	0.0829	0	0	0	639	71.2	8.46
IPI00642976.1	Uncharacterized protein	3.956	0.1733	18	3	4	12	604400	4.002	1		604400	4.002	1		604400	3.864	2	5.2	4	4	4	4	4	4	0.1733	0.1733	0.1733	0	0	0	202	22.7	6.9
IPI00013808.1	Alpha-actinin-4	3.939	0.1175	24	7	10	27	2772000	3.837	5	40.6	4074000	3.837	3	23.1	5782000	4.143	6	49	8	8	10	9	8	10	0.0922	0.0944	0.1175	0	0	0	911	104.8	5.44
IPI00553169.6	Uncharacterized protein	3.904	0.0605	7	6	12	32	1178000	3.904	3	44.6	1309000	3.904	3	44.6	1178000	3.904	3	44.6	10	11	11	10	11	11	0.0527	0.0557	0.0575	5.99	5.99	5.99	2315	245.7	5.97
IPI00001639.2	Importin subunit beta-1	3.71033	0.0925	3	3	7	17	1860000	3.71	2	1.7	1860000	3.667	1		1860000	3.754	3	3.5	6	5	6	6	5	6	0.0753	0.0685	0.0753	0	0	0	876	97.1	4.78
IPI00216694.3	Plastin-3	3.696	0.3614	9	11	20	46	3447000	4.58	4	87.3	1070000	3.254	1		3725000	3.254	7	52.3	16	7	16	18	8	20	0.2966	0.1199	0.2674	6.52	4.7	8.43	630	70.8	5.6
IPI00016610.2	Poly(rC)-binding protein 1	3.53033	0.3174	24	6	10	42	4333000	3.199	3	16.1	4333000	3.199	1		7959000	4.193	5	41.8	7	4	10	14	10	18	0.2022	0.1152	0.3174	1.63	1.63	3.33	356	37.5	7.09
IPI01012543.1	Uncharacterized protein	3.40133	0.054	11	3	6	17	567900	3.639	2	33.2	567900	2.926	1		567900	3.639	2	33.2	4	5	6	4	6	7	0.0314	0.0436	0.054	0	0	0	1148	131.1	4.97
IPI00930688.1	Tubulin alpha-1B chain	3.38467	0.561	31	9	22	157	25150000	3.376	10	37.5	19680000	3.087	7	41.2	25150000	3.691	11	30.9	18	16	21	57	41	59	0.4634	0.4124	0.5499	55.3	51.27	62.38	451	50.1	5.06
IPI00290416.3	Isoform 1 of Obg-like ATPase 1	3.289	0.1364	3	1	4	9	1218000	3.289	1		1398000	3.289	1		1398000	3.289	1		4	2	3	4	2	3	0.1364	0.0404	0.0985	0	0	0	396	44.7	7.81
IPI00922359.1	Protein-L-isoaspartate O-methyltransferase	3.261	0.1458	4	1	2	5	805000	3.261	1		805000	3.261	1		1095000	3.261	1		2	2	1	2	2	1	0.1458	0.1458	0.0573	1.85	1.85	1.85	192	20.7	6.87
IPI00456429.3	Ubiquitin-60S ribosomal protein L40	3.163	0.2031	19	1	3	7	1200000	3.163	1		1247000	3.163	1		893800	3.163	1		3	2	2	3	2	2	0.2031	0.1563	0.1172	0	0	0	128	14.7	9.83
IPI00795292.1	Isoform 3 of Nucleoside diphosphate kinase B	3.08233	0.2172	11	2	2	10	1005000	3.044	2	5.5	660200	3.159	1		1005000	3.044	2	5.5	2	1	2	4	2	4	0.2172	0.0899	0.2172	1.84	1.84	1.84	267	30.1	8.92
IPI00018146.1	14-3-3 protein theta	2.946	0.1918	2	1	5	14	3064000	2.946	1		3631000	2.946	1		3064000	2.946	1		4	2	4	5	3	6	0.1551	0.0898	0.1633	5.36	5.36	5.36	245	27.7	4.78
IPI00966217.1	cDNA FLJ53469, highly similar to 10-formyltetrahydrofolate dehydrogenase	2.846	0.0137	3	1	1	3	6781000	2.846	1		6781000	2.846	1		6781000	2.846	1		1	1	1	1	1	1	0.0137	0.0137	0.0137	0	0	0	801	87.5	6.28
IPI00909207.1	cDNA FLJ60461, highly similar to Peroxiredoxin-2	2.836	0.2951	4	3	6	31	6760000	2.836	1		6760000	2.836	1		6760000	2.836	1		6	6	6	11	10	10	0.2951	0.2951	0.2951	9	9	9	183	20.1	8.78
IPI00909311.1	cDNA FLJ52891	2.763	0.0902	3	1	1	3	472200	2.763	1		472200	2.763	1		472200	2.763	1		1	1	1	1	1	1	0.0902	0.0902	0.0902	0	0	0	122	13.5	8.34
IPI00953696.1	glutathione reductase, mitochondrial isoform 4 precursor	2.73033	0.1227	5	5	5	18	2523000	2.7	2	74.5	2408000	1.725	1		2523000	3.766	4	16.4	4	3	5	6	5	7	0.0977	0.0841	0.1227	1.81	1.81	1.81	440	47.2	8.75
IPI00018402.1	Tubulin-specific chaperone E	2.646	0.1214	6	5	6	18	1347000	2.835	2	26.4	1347000	2.38	1		1347000	2.723	3	20.1	6	6	6	6	6	6	0.1214	0.1214	0.1214	0	0	0	527	59.3	6.76
IPI00937615.2	Elongation factor 1-gamma	2.574	0.2288	5	7	12	36	1911000	1.821	3	213.9	1911000	1.821	3	213.9	1911000	4.08	5	159.5	11	9	10	13	11	12	0.2014	0.167	0.1945	4.12	4.12	5.99	437	50.1	6.67
IPI01011344.1	Uncharacterized protein	2.527	0.5345	53	4	18	142	27020000	2.527	4	70.5	21880000	2.527	4	70.5	27020000	2.527	4	70.5	17	12	17	50	41	51	0.5165	0.3604	0.5345	57.74	46.84	57.74	333	37.4	5.58
IPI00025491.1	Eukaryotic initiation factor 4A-I	2.504	0.0616	3	1	2	5	695800	2.504	1		229500	2.504	1		695800	2.504	1		2	1	2	2	1	2	0.0616	0.0271	0.0616	0	0	0	406	46.1	5.48
IPI00719345.1	Isoform 3 of Serine/threonine-protein phosphatase 6 regulatory subunit 3	2.392	0.0493	13	3	4	11	907300	2.392	1		798800	2.392	1		907300	2.392	1		4	3	4	4	3	4	0.0493	0.0379	0.0493	0	0	0	791	88.9	4.58
IPI00966941.1	phosphoacetylglucosamine mutase isoform 3	2.38167	0.102	7	3	4	18	723500	2.438	2	10.7	763100	2.269	1		768300	2.438	2	10.7	2	3	4	3	7	8	0.0434	0.0781	0.102	2.44	2.44	2.44	461	51	5.88
IPI00022745.1	Diphosphomevalonate decarboxylase	2.16567	0.095	4	4	4	14	1797000	2.1	2	13.4	1439000	2.1	2	13.4	1797000	2.297	3	7.5	4	3	4	5	4	5	0.095	0.0725	0.095	3.62	3.62	3.62	400	43.4	7.23
IPI00935818.1	adenosylhomocysteinase isoform 2	2.027	0.1733	2	6	6	25	1621000	2.041	4	14.3	1621000	2.02	3	3.1	1621000	2.02	5	29	6	5	6	9	7	9	0.1733	0.151	0.1733	4.37	4.37	4.37	404	44.6	6.47
IPI00257882.7	Xaa-Pro dipeptidase	1.95	0.14	3	3	7	19	1483000	1.95	1		951400	1.95	1		1140000	1.95	1		5	5	6	6	6	7	0.0913	0.0913	0.1176	1.9	1.9	1.9	493	54.5	6
IPI00396485.3	Elongation factor 1-alpha 1	1.94767	0.3203	11	11	13	77	21640000	1.905	7	61	21640000	1.905	7	61	21640000	2.033	10	43	11	11	13	24	24	29	0.2532	0.2078	0.3203	13.05	13.05	16.49	462	50.1	9.01
IPI00978298.2	Uncharacterized protein	1.816	0.2857	15	4	7	25	1164000	1.816	1		1164000	1.816	1		1164000	1.816	3	17.8	6	5	6	9	7	9	0.2857	0.2208	0.2511	0	0	0	231	25.4	9.7
IPI00783097.4	Glycyl-tRNA synthetase	1.53933	0.2503	2	12	19	74	3989000	1.482	9	16.7	3989000	1.473	8	10.6	3989000	1.663	11	24	16	13	17	26	22	26	0.2192	0.161	0.2273	6.36	6.36	6.36	739	83.1	7.03
IPI00027442.4	Alanyl-tRNA synthetase, cytoplasmic	1.37133	0.1023	2	5	10	29	1650000	1.447	3	0.8	1650000	1.373	2	8.7	1650000	1.294	5	17.6	8	5	9	10	6	13	0.0744	0.0455	0.0909	1.73	1.73	5.86	968	106.7	5.53
IPI00289800.7	Isoform Short of Glucose-6-phosphate 1-dehydrogenase	1.339	0.1068	6	3	7	20	3137000	0.61	1		3137000	2.238	1		3137000	1.169	2	123.6	7	6	7	7	6	7	0.1068	0.0874	0.1068	0	0	0	515	59.2	6.84
IPI00011200.5	D-3-phosphoglycerate dehydrogenase	1.30133	0.2083	4	7	11	42	2751000	0.94	4	25.2	2751000	0.847	3	19	2751000	2.117	7	88.3	9	7	11	15	11	16	0.1726	0.1426	0.2083	8.86	8.86	8.86	533	56.6	6.71
IPI00939491.1	Isoform 2 of Cysteinyl-tRNA synthetase, cytoplasmic	1.24	0.0344	6	1	2	5	293400	1.24	1		15460000	1.24	1		293400	1.24	1		1	2	1	1	3	1	0.0193	0.0344	0.0193	0	0	0	726	82.8	7.02
IPI00845493.1	Brain type mu-glutathione S-transferase	1.16	0.2571	10	3	5	17	1496000	1.16	1		1316000	1.16	1		1817000	1.16	1		3	3	5	5	4	8	0.1333	0.1476	0.2571	3.8	3.8	3.8	210	24.8	5.24
IPI00027223.2	Isocitrate dehydrogenase [NADP] cytoplasmic	1.155	0.0556	1	1	2	4	519600	1.155	1		767600	1.155	1		519600	1.155	1		1	2	1	1	2	1	0.0314	0.0556	0.0314	0	0	0	414	46.6	7.01
IPI01014211.1	T-complex protein 1 subunit alpha	0.96	0.0542	3	1	2	9	1748000	0.96	1		1748000	0.96	1		1748000	0.96	1		2	2	2	3	3	3	0.0542	0.0542	0.0542	2.19	2.19	2.19	332	36.4	7.02
IPI00220644.8	Isoform M1 of Pyruvate kinase isozymes M1/M2	0.95	0.1751	11	7	8	30	2839000	0.877	4	28.4	1487000	1.232	2	90.6	1487000	0.741	6	11.5	7	6	7	10	9	11	0.1507	0.1205	0.145	0	0	4.51	531	58	7.71

## Sheet: b) 
Table S2-b. SILAC-based quantitation result of proteins showing H/L > 1/2 upon Flu-IA treatment in "heavy" Huh7.5 control cell.
Accession	Description	Averaged Heavy/Light	Sum(Coverage)	Sum(# Proteins)	Sum(# Unique Peptides)	Sum(# Peptides)	Sum(# PSMs)	Trial01: Area	Trial01: Heavy/Light	Trial01: Heavy/Light Count	Trial01: Heavy/Light Variability [%]	Trial02: Area	Trial02: Heavy/Light	Trial02: Heavy/Light Count	Trial02: Heavy/Light Variability [%]	Trial03: Area	Trial03: Heavy/Light	Trial03: Heavy/Light Count	Trial03: Heavy/Light Variability [%]	# Peptides A8	# Peptides B8	# Peptides C8	# PSM A8	# PSM B8	# PSM C8	Coverage A8	Coverage B8	Coverage C8	Score A8	Score B8	Score C8	# AAs	MW [kDa]	calc. pI
IPI00218914.5	Retinal dehydrogenase 1	0.0273333	0.3453	19	10	16	55	3239000	0.027	5	151.5	3239000	0.032	4	116.2	3239000	0.023	5	108.2	14	10	14	20	15	20	0.2934	0.2136	0.3154	9.5	9.5	11.23	501	54.8	6.73
IPI00644576.1	Uncharacterized protein	0.052	0.1435	5	12	30	85	2558000	0.052	2	114	2558000	0.052	2	114	2558000	0.052	2	114	26	27	28	28	28	29	0.127	0.1208	0.1277	7.63	7.63	7.63	2607	276.4	6.05
IPI00023598.2	Tubulin beta-4 chain	0.056	0.4797	9	1	16	81	5599000	0.056	1		4786000	0.056	1		6022000	0.056	1		12	5	16	29	11	41	0.3446	0.1712	0.4797	14.43	7.08	19.81	444	49.6	4.88
IPI00219757.13	Glutathione S-transferase P	0.058	0.2571	2	2	4	21	2416000	0.058	1		2077000	0.058	1		2416000	0.058	1		4	3	4	8	6	7	0.2571	0.2048	0.2571	2.17	2.17	2.17	210	23.3	5.64
IPI00983296.2	Uncharacterized protein	0.0606667	0.3039	4	18	35	98	13820000	0.06	7	17.6	13680000	0.06	3	17.6	13820000	0.062	6	38	29	20	32	35	24	39	0.2424	0.1567	0.284	18.33	12.6	20.75	1155	126.1	8.18
IPI00220644.8	Isoform M1 of Pyruvate kinase isozymes M1/M2	0.066	0.275	11	7	13	32	3101000	0.066	2	87.2	3049000	0.066	2	87.2	3049000	0.066	2	87.2	11	6	11	12	7	13	0.2185	0.0942	0.1996	1.64	1.64	5.84	531	58	7.71
IPI00216694.3	Plastin-3	0.175	0.2683	7	8	14	36	1940000	0.087	3	36.3	795700	0.087	1		2106000	0.351	6	100.8	11	6	13	12	7	17	0.2254	0.127	0.2317	3.52	0	3.52	630	70.8	5.6
IPI00645078.1	Ubiquitin-like modifier-activating enzyme 1	0.087	0.0605	7	4	7	21	888000	0.087	1		888000	0.087	1		888000	0.087	1		7	7	7	7	7	7	0.0605	0.0605	0.0605	0	0	0	1058	117.8	5.76
IPI00642548.2	Uncharacterized protein	0.0863333	0.2305	4	6	10	35	2862000	0.088	4	105.3	2862000	0.098	2	105.3	2862000	0.073	5	129.1	10	7	9	13	10	12	0.2305	0.1543	0.2124	8.11	6.24	8.11	499	53.1	6.92
IPI00783097.4	Glycyl-tRNA synthetase	0.0876667	0.2327	2	12	17	60	6607000	0.09	7	21.3	6607000	0.083	6	38.6	6607000	0.09	7	21.3	16	16	17	20	19	21	0.2192	0.2192	0.2327	10.64	10.64	10.64	739	83.1	7.03
IPI00978387.1	Uncharacterized protein	0.096	0.1716	19	11	15	52	2327000	0.101	6	62.7	2327000	0.086	1		2327000	0.101	6	366	15	13	14	18	16	18	0.1716	0.1421	0.1574	5.07	3.29	5.07	915	102.9	5.6
IPI00001639.2	Importin subunit beta-1	0.141	0.0548	3	2	4	14	1417000	0.102	1		1417000	0.137	2	45.8	1417000	0.184	1		4	4	4	5	5	4	0.0548	0.0548	0.0548	0	0	0	876	97.1	4.78
IPI00414676.6	Heat shock protein HSP 90-beta	0.128	0.3923	25	8	28	135	7641000	0.104	5	42.7	7641000	0.104	5	42.7	7641000	0.176	7	140	25	22	26	47	41	47	0.3605	0.2859	0.3508	24.3	19.27	24.3	724	83.2	5.03
IPI00100160.3	Isoform 1 of Cullin-associated NEDD8-dissociated protein 1	0.105	0.0837	2	1	10	23	1972000	0.105	1		853300	0.105	1		1972000	0.105	1		9	6	8	9	6	8	0.0837	0.0561	0.0659	0	0	0	1230	136.3	5.78
IPI00953696.1	glutathione reductase, mitochondrial isoform 4 precursor	0.137333	0.1591	5	5	7	16	2673000	0.118	2	33.9	2673000	0.147	1		2673000	0.147	1		6	4	6	6	4	6	0.1341	0.1	0.1386	1.8	1.8	1.8	440	47.2	8.75
IPI00982482.2	Uncharacterized protein	0.124	0.0773	4	6	10	24	1387000	0.124	1		1371000	0.124	1		1387000	0.124	1		8	6	10	8	6	10	0.0596	0.0419	0.0773	0	0	1.86	1242	142.2	6.09
IPI00925572.1	asparagine synthetase [glutamine-hydrolyzing] isoform b	0.136667	0.2185	3	4	12	35	2109000	0.125	4	39.2	1723000	0.16	3	2	2085000	0.125	4	39.2	12	9	11	13	10	12	0.2185	0.1537	0.1944	0	0	0	540	62.1	7.06
IPI00026781.3	Fatty acid synthase	0.191	0.4381	5	74	92	465	22580000	0.152	43	140.8	22580000	0.244	35	110.8	22580000	0.177	54	98.4	77	65	87	154	130	181	0.3568	0.3055	0.4162	116.24	90.78	142.6	2511	273.3	6.44
IPI00021439.1	Actin, cytoplasmic 1	0.182	0.4827	66	13	18	133	24880000	0.167	10	43.8	23620000	0.212	9	71.2	24880000	0.167	10	43.8	17	13	18	47	38	48	0.4667	0.3067	0.4827	42.21	35.07	42.21	375	41.7	5.48
IPI00186290.6	Elongation factor 2	0.185	0.5664	7	37	43	264	33590000	0.175	25	141	22280000	0.182	12	55.3	33590000	0.198	26	52.5	34	21	42	94	60	110	0.4114	0.2611	0.5664	77.1	46.85	109.15	858	95.3	6.83
IPI00554786.5	Isoform 5 of Thioredoxin reductase 1, cytoplasmic	0.369667	0.2705	16	6	10	25	5605000	0.175	3	1063.8	3091000	0.759	1		3703000	0.175	3	1063.8	10	5	7	11	6	8	0.2705	0.1343	0.1964	10.87	8.63	10.87	499	54.7	6.47
IPI00257882.7	Xaa-Pro dipeptidase	0.155	0.1684	3	4	6	10	728800	0.179	1		507000	0.179	1		834200	0.107	2	105.2	3	2	5	3	2	5	0.0527	0.0304	0.146	0	0	0	493	54.5	6
IPI00177965.5	5'-nucleotidase domain-containing protein 1	0.187	0.0374	2	1	2	4	1280000	0.187	1		1053000	0.187	1		1053000	0.187	1		2	1	1	2	1	1	0.0374	0.0198	0.0198	0	0	0	455	51.8	6.35
IPI00246058.10	Programmed cell death 6-interacting protein	0.191	0.0634	2	2	6	20	635900	0.191	1		635900	0.191	1		635900	0.191	1		6	6	5	7	7	6	0.0634	0.0634	0.0565	0	0	0	868	96	6.52
IPI00027442.4	Alanyl-tRNA synthetase, cytoplasmic	0.201333	0.2366	2	13	21	52	2452000	0.194	5	47.2	2452000	0.184	4	44.3	2452000	0.226	6	44.3	17	13	18	19	14	19	0.188	0.1291	0.186	3.42	1.62	5.14	968	106.7	5.53
IPI00011253.3	40S ribosomal protein S3	0.207	0.4733	15	5	9	25	1202000	0.207	2	28.7	1202000	0.207	2	28.7	1202000	0.207	2	28.7	9	5	8	10	6	9	0.4733	0.2181	0.4074	1.62	1.62	1.62	243	26.7	9.66
IPI00010896.3	Chloride intracellular channel protein 1	0.208	0.3071	1	5	7	33	5956000	0.212	3	26.7	5956000	0.212	3	26.7	6025000	0.2	5	36.3	6	6	7	10	10	13	0.2697	0.2697	0.3071	7.93	7.93	7.93	241	26.9	5.17
IPI00012007.6	Adenosylhomocysteinase	0.208	0.1505	2	4	6	18	941300	0.217	2	75.9	941300	0.217	2	75.9	941300	0.19	3	49.9	6	6	6	6	6	6	0.1505	0.1505	0.1505	2.54	2.54	2.54	432	47.7	6.34
IPI00001960.4	Chloride intracellular channel protein 4	0.264	0.4308	3	5	10	31	4697000	0.224	5	98.4	4697000	0.344	3	18.6	4697000	0.224	3	98.4	5	3	9	10	7	14	0.1858	0.1028	0.4032	0	0	0	253	28.8	5.59
IPI00845493.1	Brain type mu-glutathione S-transferase	0.196333	0.1857	17	4	4	12	1873000	0.231	3	54.4	2346000	0.165	2	133.9	1875000	0.193	4	55.9	3	2	4	4	3	5	0.1333	0.0762	0.1857	2.01	2.01	2.01	210	24.8	5.24
IPI00375145.1	Isoform Short of Ubiquitin carboxyl-terminal hydrolase 5	0.252	0.0491	2	1	4	8	785300	0.252	1		422500	0.252	1		422500	0.252	1		4	2	2	4	2	2	0.0491	0.0228	0.0228	0	0	0	835	93.2	5.08
IPI00910458.2	Uncharacterized protein	0.2	0.1425	7	4	5	17	958200	0.259	3	16.8	823000	0.082	1		958200	0.259	3	16.8	5	4	5	6	5	6	0.1425	0.1187	0.1425	7.13	5.43	7.13	379	41.8	5.59
IPI00000874.1	Peroxiredoxin-1	0.314333	0.6131	6	11	13	123	23930000	0.281	10	59.2	23200000	0.294	7	63.7	23930000	0.368	11	67.6	12	9	12	44	34	45	0.5025	0.4121	0.608	35.45	27.32	41.53	199	22.1	8.13
IPI01012004.1	cDNA PSEC0175 fis, clone OVARC1000169, highly similar to Protein disulfide-isomerase A3	0.293	0.3583	4	9	15	83	4741000	0.301	7	69.2	4741000	0.277	3	174	4741000	0.301	7	69.2	15	12	14	30	25	28	0.3583	0.2917	0.3417	17.06	13.01	17.06	480	54.1	7.21
IPI00930688.1	Tubulin alpha-1B chain	0.282333	0.6031	44	18	22	135	15040000	0.309	16	104.2	12750000	0.293	13	73.8	15040000	0.245	18	117	18	16	22	47	38	50	0.4634	0.4013	0.6031	47.26	36.58	54.55	451	50.1	5.06
IPI00893431.2	cDNA FLJ53410, highly similar to Eukaryotic translation initiation factor 3 subunit 9	0.315	0.0447	5	3	3	8	907900	0.315	1		1151000	0.315	1		907900	0.315	1		3	2	3	3	2	3	0.0447	0.0325	0.0447	0	0	0	738	85.1	5.26
IPI00022745.1	Diphosphomevalonate decarboxylase	0.361	0.135	4	4	6	27	2155000	0.323	2	24.4	1263000	0.38	3	50.9	1440000	0.38	1		6	4	5	11	7	9	0.135	0.0925	0.115	0	0	0	400	43.4	7.23
IPI01022545.1	cDNA FLJ56667, highly similar to Phenylalanine-4-hydroxylase	0.341	0.0749	4	1	2	9	873500	0.341	1		873500	0.341	1		873500	0.341	1		2	2	2	3	3	3	0.0749	0.0749	0.0749	0	0	0	267	30.9	8.66
IPI00329629.6	DnaJ homolog subfamily C member 7	0.365	0.1356	2	1	5	11	3661000	0.365	1		557500	0.365	1		741000	0.365	1		2	3	3	2	6	3	0.0405	0.0931	0.0648	0	0	0	494	56.4	6.96
IPI01010189.1	cDNA FLJ16143 fis, clone BRAMY2038516, highly similar to Protein disulfide-isomerase A6	0.381	0.1332	5	3	6	21	1095000	0.381	3	26.5	1095000	0.381	3	26.5	1095000	0.381	3	26.5	6	6	6	7	7	7	0.1332	0.1332	0.1332	3.58	3.58	3.58	488	53.2	5.53
IPI01020686.1	Uncharacterized protein	0.567333	0.6667	29	4	22	130	9049000	0.436	3	121.5	8163000	0.83	1		9049000	0.436	3	121.5	18	9	21	48	25	57	0.5287	0.2575	0.6046	39.17	27.23	44.55	435	48.5	5.2
IPI00010796.1	Protein disulfide-isomerase	0.450333	0.4508	5	13	22	94	6971000	0.453	9	61.2	6971000	0.47	6	39.9	7369000	0.428	10	58.5	18	17	21	32	28	34	0.3504	0.3228	0.4193	20.85	14.54	20.85	508	57.1	4.87
IPI00646899.2	Uncharacterized protein	0.664	0.1656	6	2	4	15	870300	0.472	2	174.7	870300	1.048	1		870300	0.472	2	174.7	4	4	4	5	5	5	0.1656	0.1656	0.1656	1.82	1.82	1.82	163	18.6	9.95
IPI00218320.4	Isoform 3 of Tropomyosin alpha-3 chain	0.476	0.3806	45	6	13	47	4206000	0.476	4	10.4	4206000	0.476	4	10.4	4206000	0.476	4	10.4	11	12	12	15	16	16	0.332	0.3522	0.3603	10.2	10.2	10.2	247	28.9	4.81
IPI00299506.9	Isoform 2 of Glucosamine--fructose-6-phosphate aminotransferase [isomerizing] 1	0.478667	0.0602	3	2	4	15	932600	0.524	2	46.7	932600	0.524	2	46.7	932600	0.388	1		3	4	3	5	5	5	0.0455	0.0602	0.0455	0	0	0	681	76.7	6.84
IPI00012011.6	Cofilin-1	0.473	0.6205	12	6	10	54	5704000	0.579	4	88.8	4341000	0.419	3	303.8	6467000	0.421	4	88.8	7	5	10	17	13	24	0.5	0.4217	0.6205	5.23	5.23	6.88	166	18.5	8.09
IPI00893541.1	14 kDa protein	0.584	0.3821	1	1	4	36	3428000	0.584	1		3428000	0.584	1		3428000	0.584	1		4	4	4	12	12	12	0.3821	0.3821	0.3821	9.9	9.9	9.9	123	13.5	7.3
IPI00007752.1	Tubulin beta-2C chain	0.787	0.591	25	1	21	122	9049000	0.787	1		8163000	0.787	1		9049000	0.787	1		17	8	21	45	21	56	0.4562	0.218	0.591	33.63	20.33	39.01	445	49.8	4.89
IPI00909207.1	cDNA FLJ60461, highly similar to Peroxiredoxin-2	0.799	0.2077	4	2	4	24	4002000	0.799	1		4002000	0.799	1		4002000	0.799	1		4	4	4	8	8	8	0.2077	0.2077	0.2077	4.91	4.91	4.91	183	20.1	8.78
IPI00796727.1	Uncharacterized protein	0.624	0.2081	3	2	3	13	1577000	0.868	1		1577000	0.502	2	96.5	1250000	0.502	2	96.5	2	2	3	4	4	5	0.1477	0.1477	0.2081	5.04	5.04	5.04	149	17	5.78
IPI00018402.1	Tubulin-specific chaperone E	0.928	0.0664	3	2	4	8	296700	0.928	1		296700	0.928	1		294500	0.928	1		2	2	4	2	2	4	0.0342	0.0342	0.0664	0	0	0	527	59.3	6.76
IPI00396485.3	Elongation factor 1-alpha 1	1.13933	0.329	11	7	15	81	13270000	0.986	7	27.7	13270000	1.473	4	36.8	13270000	0.959	8	63.7	13	11	15	28	24	29	0.2662	0.1905	0.329	11.42	11.42	14.75	462	50.1	9.01
IPI00009904.1	Protein disulfide-isomerase A4	1.02767	0.3659	1	11	22	97	4837000	1.075	11	32.8	4837000	0.933	5	21.9	4837000	1.075	9	32.8	22	15	20	37	27	33	0.3659	0.2295	0.3302	16.86	12.76	16.86	645	72.9	5.07
IPI00963899.3	cDNA FLJ38173 fis, clone FCBBF1000053, highly similar to HYDROXYMETHYLGLUTARYL-COA SYNTHASE, CYTOPLASMIC	1.146	0.1316	2	1	6	21	1292000	1.146	1		1236000	1.146	1		1292000	1.146	1		4	3	6	7	5	9	0.0923	0.0648	0.1316	2.18	2.18	2.18	509	56.2	5.41
IPI00216298.6	Thioredoxin	2.20267	0.4571	2	3	5	47	58160000	2.078	4	27.8	57880000	2.452	3	5.6	58160000	2.078	4	27.8	4	4	5	16	14	17	0.4286	0.3429	0.4571	18.71	18.71	18.71	105	11.7	4.92
IPI00016610.2	Poly(rC)-binding protein 1	2.595	0.2781	24	2	9	30	3757000	3.24	1		3757000	3.24	1		4633000	1.305	2	227.3	7	4	9	10	7	13	0.2022	0.1152	0.2781	2.02	2.02	3.77	356	37.5	7.09
IPI01012543.1	Uncharacterized protein	4.165	0.0261	6	2	3	8	685500	4.165	1		685500	4.165	1		815000	4.165	1		2	2	3	3	2	3	0.0148	0.0148	0.0261	0	0	0	1148	131.1	4.97
IPI01022076.1	poly(rC)-binding protein 2 isoform g	5.492	0.1447	36	1	5	15	1041000	5.492	1		1342000	5.492	1		2185000	5.492	1		4	2	5	5	3	7	0.1101	0.0597	0.1447	0	0	1.75	318	33.5	8.24

## Sheet: c)
Table S2-c. Protein list targeted by Flu-IA
IPI accession	Row Labels	calc. pI	MW [kDa]	# AAs	Ref
IPI00026781	Fatty acid synthase	6.44	273.3	2511	10b, 19
IPI00982482	Uncharacterized protein	6.09	142.2	1242
IPI00100160	Isoform 1 of Cullin-associated NEDD8-dissociated protein 1	5.78	136.3	1230
IPI00983296	Uncharacterized protein	8.18	126.1	1155
IPI00645078	Ubiquitin-like modifier-activating enzyme 1	5.76	117.8	1058
IPI00978387	Uncharacterized protein	5.6	102.9	915
IPI00001639	Importin subunit beta-1	4.78	97.1	876
IPI00246058	Programmed cell death 6-interacting protein	6.52	96	868
IPI00186290	Elongation factor 2	6.83	95.3	858
IPI00414676	Heat shock protein HSP 90-beta	5.03	83.2	724	20
IPI00299506	Isoform 2 of Glucosamine--fructose-6-phosphate aminotransferase [isomerizing] 1	6.84	76.7	681
IPI00216694	Plastin-3	5.6	70.8	630
IPI00010796	Protein disulfide-isomerase	4.87	57.1	508	10a
IPI00218914	Retinal dehydrogenase 1	6.73	54.8	501
IPI00554786	Isoform 5 of Thioredoxin reductase 1, cytoplasmic	6.47	54.7	499	21
IPI01012004	cDNA PSEC0175 fis, clone OVARC1000169, highly similar to Protein disulfide-isomerase A3	7.21	54.1	480
IPI00930688	Tubulin alpha-1B chain	5.06	50.1	451
IPI01020686	Uncharacterized protein	5.2	48.5	435
IPI00953696	glutathione reductase, mitochondrial isoform 4 precursor	8.75	47.2	440
IPI00022745	Diphosphomevalonate decarboxylase	7.23	43.4	400
IPI00910458	Uncharacterized protein	5.59	41.8	379
IPI00218320	Isoform 3 of Tropomyosin alpha-3 chain	4.81	28.9	247
IPI00010896	Chloride intracellular channel protein 1	5.17	26.9	241	11b
IPI00219757	Glutathione S-transferase P	5.64	23.3	210
IPI00000874	Peroxiredoxin-1	8.13	22.1	199
IPI00012011	Cofilin-1	8.09	18.5	166
